# Supplementary material for: Identification of Nine Genomic Regions of Amplification in Urothelial Carcinoma, Correlation with Stage, and Potential Prognostic and Therapeutic Value
Source: PLoS One. 2013 Apr 4;8(4):e60927. doi: 10.1371/journal.pone.0060927 (PMC3617176; doi:10.1371/journal.pone.0060927)
Supplement: Table S1 — List of all urothelial carcinoma samples analyzed. (XLS) [file pone.0060927.s004.xls]

## Sheet: final BladrRCCMC_Manifest_mod3
PlateName	Well	SamplName	Gender	SampleType	isReference	Family	Relationship	WGA	NeedsAmplifiation	PreservationMethod
SMP4-0005034	A01	GBM	n/a	Case	no	n/a	n/a	no	no	FFPE
SMP4-0005034	A02	MGH-U1	n/a	Case	no	n/a	n/a	no	no	FF
SMP4-0005034	A03	RT-4	n/a	Case	no	n/a	n/a	no	no	FF
SMP4-0005034	A04	HCV29	n/a	Case	no	n/a	n/a	no	no	FF
SMP4-0005034	A05	97-1	n/a	Case	no	n/a	n/a	no	no	FF
SMP4-0005034	A06	UMUC3	n/a	Case	no	n/a	n/a	no	no	FF
SMP4-0005034	A07	J82	n/a	Case	no	n/a	n/a	no	no	FF
SMP4-0005034	A08	102B T	n/a	Case	no	n/a	n/a	no	no	FFPE
SMP4-0005034	A09	104B T	n/a	Case	no	n/a	n/a	no	no	FFPE
SMP4-0005034	A10	105B T	n/a	Case	no	n/a	n/a	no	no	FFPE
SMP4-0005034	A11	107B T	n/a	Case	no	n/a	n/a	no	no	FFPE
SMP4-0005034	B01	109B T	n/a	Case	no	n/a	n/a	no	no	FFPE
SMP4-0005034	B02	110B T	n/a	Case	no	n/a	n/a	no	no	FFPE
SMP4-0005034	B03	111B T	n/a	Case	no	n/a	n/a	no	no	FFPE
SMP4-0005034	B04	112B T	n/a	Case	no	n/a	n/a	no	no	FFPE
SMP4-0005034	B05	114B T	n/a	Case	no	n/a	n/a	no	no	FFPE
SMP4-0005034	B06	115B T	n/a	Case	no	n/a	n/a	no	no	FFPE
SMP4-0005034	B07	118B T	n/a	Case	no	n/a	n/a	no	no	FFPE
SMP4-0005034	B08	120B T	n/a	Case	no	n/a	n/a	no	no	FFPE
SMP4-0005034	B09	122B T	n/a	Case	no	n/a	n/a	no	no	FFPE
SMP4-0005034	B10	123B T	n/a	Case	no	n/a	n/a	no	no	FFPE
SMP4-0005034	B11	125B T	n/a	Case	no	n/a	n/a	no	no	FFPE
SMP4-0005034	C01	126B T	n/a	Case	no	n/a	n/a	no	no	FFPE
SMP4-0005034	C02	127B T	n/a	Case	no	n/a	n/a	no	no	FFPE
SMP4-0005034	C03	128B T	n/a	Case	no	n/a	n/a	no	no	FFPE
SMP4-0005034	C04	129B T	n/a	Case	no	n/a	n/a	no	no	FFPE
SMP4-0005034	C05	130B T	n/a	Case	no	n/a	n/a	no	no	FFPE
SMP4-0005034	C06	132B T	n/a	Case	no	n/a	n/a	no	no	FFPE
SMP4-0005034	C07	133B T	n/a	Case	no	n/a	n/a	no	no	FFPE
SMP4-0005034	C08	135B T	n/a	Case	no	n/a	n/a	no	no	FFPE
SMP4-0005034	C09	137B T	n/a	Case	no	n/a	n/a	no	no	FFPE
SMP4-0005034	C10	138B T	n/a	Case	no	n/a	n/a	no	no	FFPE
SMP4-0005034	C11	141B T	n/a	Case	no	n/a	n/a	no	no	FFPE
SMP4-0005034	D01	142B T	n/a	Case	no	n/a	n/a	no	no	FFPE
SMP4-0005034	D02	150B T	n/a	Case	no	n/a	n/a	no	no	FFPE
SMP4-0005034	D03	151B T	n/a	Case	no	n/a	n/a	no	no	FFPE
SMP4-0005034	D04	153B T	n/a	Case	no	n/a	n/a	no	no	FFPE
SMP4-0005034	D05	155B T	n/a	Case	no	n/a	n/a	no	no	FFPE
SMP4-0005034	D06	156B T	n/a	Case	no	n/a	n/a	no	no	FFPE
SMP4-0005034	D07	157B T	n/a	Case	no	n/a	n/a	no	no	FFPE
SMP4-0005034	D08	158B T	n/a	Case	no	n/a	n/a	no	no	FFPE
SMP4-0005034	D09	159B T	n/a	Case	no	n/a	n/a	no	no	FFPE
SMP4-0005034	D10	127N bladder	male	Control	no	n/a	n/a	no	no	FFPE
SMP4-0005034	D11	141N bladder	female	Control	no	n/a	n/a	no	no	FFPE
SMP4-0005035	A01	161B T	n/a	Case	no	n/a	n/a	no	no	FFPE
SMP4-0005035	A02	162B T	n/a	Case	no	n/a	n/a	no	no	FFPE
SMP4-0005035	A03	166B T	n/a	Case	no	n/a	n/a	no	no	FFPE
SMP4-0005035	A04	169B T	n/a	Case	no	n/a	n/a	no	no	FFPE
SMP4-0005035	A05	K411B T	n/a	Case	no	n/a	n/a	no	no	FFPE
SMP4-0005035	A06	K418 B T	n/a	Case	no	n/a	n/a	no	no	FFPE
SMP4-0005035	A07	RCC - A	female	Case	no	n/a	n/a	no	no	FFPE
SMP4-0005035	A08	RCC - C	female	Case	no	n/a	n/a	no	no	FFPE
SMP4-0005035	A09	RCC - D	female	Case	no	n/a	n/a	no	no	FFPE
SMP4-0005035	A10	RCC - E	female	Case	no	n/a	n/a	no	no	FFPE
SMP4-0005035	A11	RCC - I	female	Case	no	n/a	n/a	no	no	FFPE
SMP4-0005035	B01	1	n/a	Case	no	n/a	n/a	no	no	FFPE
SMP4-0005035	B02	2	n/a	Case	no	n/a	n/a	no	no	FFPE
SMP4-0005035	B03	3	n/a	Case	no	n/a	n/a	no	no	FFPE
SMP4-0005035	B04	4	n/a	Case	no	n/a	n/a	no	no	FFPE
SMP4-0005035	B05	5	n/a	Case	no	n/a	n/a	no	no	FFPE
SMP4-0005035	B06	6	n/a	Case	no	n/a	n/a	no	no	FFPE
SMP4-0005035	B07	7	n/a	Case	no	n/a	n/a	no	no	FFPE
SMP4-0005035	B08	8	n/a	Case	no	n/a	n/a	no	no	FFPE
SMP4-0005035	B09	9	n/a	Case	no	n/a	n/a	no	no	FFPE
SMP4-0005035	B10	10	n/a	Case	no	n/a	n/a	no	no	FFPE
SMP4-0005035	B11	11	n/a	Case	no	n/a	n/a	no	no	FFPE
SMP4-0005035	C01	12	n/a	Case	no	n/a	n/a	no	no	FFPE
SMP4-0005035	C02	14	n/a	Case	no	n/a	n/a	no	no	FFPE
SMP4-0005035	C03	16	n/a	Case	no	n/a	n/a	no	no	FFPE
SMP4-0005035	C04	17	n/a	Case	no	n/a	n/a	no	no	FFPE
SMP4-0005035	C05	18	n/a	Case	no	n/a	n/a	no	no	FFPE
SMP4-0005035	C06	19	n/a	Case	no	n/a	n/a	no	no	FFPE
SMP4-0005035	C07	20	n/a	Case	no	n/a	n/a	no	no	FFPE
SMP4-0005035	C08	21	n/a	Case	no	n/a	n/a	no	no	FFPE
SMP4-0005035	C09	23	n/a	Case	no	n/a	n/a	no	no	FFPE
SMP4-0005035	C10	24	n/a	Case	no	n/a	n/a	no	no	FFPE
SMP4-0005035	C11	25	n/a	Case	no	n/a	n/a	no	no	FFPE
SMP4-0005035	D01	26	n/a	Case	no	n/a	n/a	no	no	FFPE
SMP4-0005035	D02	27	n/a	Case	no	n/a	n/a	no	no	FFPE
SMP4-0005035	D03	28	n/a	Case	no	n/a	n/a	no	no	FFPE
SMP4-0005035	D04	29	n/a	Case	no	n/a	n/a	no	no	FFPE
SMP4-0005035	D05	30	n/a	Case	no	n/a	n/a	no	no	FFPE
SMP4-0005035	D06	31	n/a	Case	no	n/a	n/a	no	no	FFPE
SMP4-0005035	D07	32	n/a	Case	no	n/a	n/a	no	no	FFPE
SMP4-0005035	D08	33	n/a	Case	no	n/a	n/a	no	no	FFPE
SMP4-0005035	D09	34	n/a	Case	no	n/a	n/a	no	no	FFPE
SMP4-0005035	D10	150N bladder	female	control	no	n/a	n/a	no	no	FFPE
SMP4-0005035	D11	152N bladder	male	control	no	n/a	n/a	no	no	FFPE
SMP4-0005036	A01	35	n/a	Case	no	n/a	n/a	no	no	FFPE
SMP4-0005036	A02	36	n/a	Case	no	n/a	n/a	no	no	FFPE
SMP4-0005036	A03	37	n/a	Case	no	n/a	n/a	no	no	FFPE
SMP4-0005036	A04	39	n/a	Case	no	n/a	n/a	no	no	FFPE
SMP4-0005036	A05	40	n/a	Case	no	n/a	n/a	no	no	FFPE
SMP4-0005036	A06	41	n/a	Case	no	n/a	n/a	no	no	FFPE
SMP4-0005036	A07	42	n/a	Case	no	n/a	n/a	no	no	FFPE
SMP4-0005036	A08	43	n/a	Case	no	n/a	n/a	no	no	FFPE
SMP4-0005036	A09	TSC #5 T1	n/a	Case	no	n/a	n/a	no	no	FFPE
SMP4-0005036	A10	TSC #5 T2	n/a	Case	no	n/a	n/a	no	no	FFPE
SMP4-0005036	A11	TSC #6 T1	n/a	Case	no	n/a	n/a	no	no	FFPE
SMP4-0005036	B01	TSC #6 T2	n/a	Case	no	n/a	n/a	no	no	FFPE
SMP4-0005036	B02	TSC #8 T	n/a	Case	no	n/a	n/a	no	no	FFPE
SMP4-0005036	B03	TSC #711 T	n/a	Case	no	n/a	n/a	no	no	FFPE
SMP4-0005036	B04	TSC #5 N	male	Control	no	n/a	n/a	no	no	FFPE
SMP4-0005036	B05	TSC #6 N	female	Control	no	n/a	n/a	no	no	FFPE
SMP4-0005036	B06	TSC #711 N	female	Control	no	n/a	n/a	no	no	FFPE
SMP4-0005036	B07	TSC #8 N	female	Control	no	n/a	n/a	no	no	FFPE
SMP4-0005036	B08	TSC #9 N	female	Control	no	n/a	n/a	no	no	FFPE
SMP4-0005036	B09	151N bladder	male	Control	no	n/a	n/a	no	no	FFPE
SMP4-0005036	C01	bad Rcc 5T3	n/a	Case	no	n/a	n/a	no	no	FFPE
SMP4-0005036	C02	bad Rcc 818T	n/a	Case	no	n/a	n/a	no	no	FFPE
SMP4-0005036	C03	bad Rcc 619T	n/a	Case	no	n/a	n/a	no	no	FFPE
SMP4-0005036	C04	bad Rcc 620T	n/a	Case	no	n/a	n/a	no	no	FFPE
SMP4-0005036	C05	bad Rcc 725T	n/a	Case	no	n/a	n/a	no	no	FFPE

## Sheet: Supplemental Table 1
Supplemental Table 1. Demographic, surgery, stage and grade information.
Discovery cohort
Sample Name	Age	Sex	procedure	Stage	Grade	site
102B T	57	male	cystectomy	T1	3	bladder
104B T	63	male	cystectomy	T3b	3	bladder
105B T	53	female	cystectomy	T3a	3	bladder
107B T	77	male	cystectomy	T4a	3	bladder
109B T	55	male	cystectomy	T3b	3	bladder
110B T	66	male	ureterocystectomy	T2	3	ureter
111B T	65	female	nephroureterectomy	T3	3	renal pelvis
112B T	74	male	cystectomy	T3a	3	bladder
114B T	71	male	nephroureterectomy	Ta	1	renal pelvis
115B T	73	female	cystectomy	Ta	2	bladder
118B T	85	male	cystectomy	T3b	3	bladder
120B T	78	male	nephroureterectomy	Ta	2	renal pelvis
122B T	52	male	cystectomy	T3a	3	bladder
123B T	69	female	nephroureterectomy	T2	2	renal pelvis
125B T	77	female	cystectomy	T4b	3	bladder
126B T	85	female	cystectomy	T4a	3	bladder
127B T	70	male	nephroureterectomy	T1a	2	renal pelvis
128B T	81	male	cystectomy	T4a	3	bladder
129B T	83	male	cystectomy	T4a	2	bladder
130B T	43	male	cystectomy	T3a	3	bladder
132B T	74	male	cystectomy	T3b	3	bladder
133B T	74	female	cystectomy	T4a	3	bladder
135B T	53	male	cystoprostatectomy	T1	2	bladder
137B T	74	male	cystectomy	T3b	2	bladder
138B T	56	male	cystectomy	T3b	3	bladder
141B T	70	female	cystectomy	T4a	2	bladder
142B T	69	male	cystectomy	T4a	3	bladder
150B T	68	female	cystectomy	T3a	3	bladder
151B T	72	male	cystectomy	T2a	3	bladder
153B T	70	male	cystectomy	T4a	3	bladder
155B T	40	male	cystectomy	T3b	3	bladder
156B T	51	male	cystectomy	T4a	3	bladder
157B T	70	male	cystectomy	T4a	3	bladder
158B T	81	male	cystectomy	T3a	3	bladder
159B T	79	male	cystectomy	T4a	3	bladder
161B T	64	male	cystectomy	T4a	3	bladder
162B T	76	male	cystectomy	T4a	3	bladder
166B T	79	male	cystectomy	T3a	3	bladder
169B T	74	male	cystectomy	T1b	3	bladder
K411B T	75	female	nephroureterectomy	T3	2	renal pelvis
K418 B T	85	male	nephroureterectomy	T3	3	renal pelvis
1	77.5534	male	TURBT	T1	3	bladder
2	82.5205	male	TURBT	T1	3	bladder
3	84.8822	male	TURBT	T1	3	bladder
4	56.3973	male	TURBT	T1	3	bladder
5	52.526	male	TURBT	T1	3	bladder
6	86.4904	male	TURBT	T1	3	bladder
7	72.4822	male	TURBT	T1	3	bladder
8	75.2603	female	TURBT	T1	3	bladder
9	44.7726	female	TURBT	T1	3	bladder
10	88.7616	male	TURBT	T1	3	bladder
11	57.2712	female	TURBT	T1	3	bladder
12	86.1699	male	TURBT	T1	3	bladder
14	75.5808	male	TURBT	T1	3	bladder
16	78.7151	female	TURBT	T1	3	bladder
17	73.6247	male	TURBT	T1	3	bladder
18	61.8904	male	TURBT	T1	3	bladder
19	44.3233	male	TURBT	T1	3	bladder
20	69.9616	female	TURBT	T1	3	bladder
21	75.8658	male	TURBT	T1	3	bladder
23	67.2795	male	TURBT	T1	3	bladder
24	40.1205	male	TURBT	T1	3	bladder
25	85.1178	male	TURBT	T1	3	bladder
26	78.5507	male	TURBT	T1	3	bladder
27	74.7041	female	TURBT	T1	3	bladder
28	72.8137	male	TURBT	T1	3	bladder
29	69.9068	male	TURBT	T1	3	bladder
30	62.1068	male	TURBT	T1	3	bladder
31	72.9096	male	TURBT	T1	3	bladder
32	65.011	male	TURBT	T1	3	bladder
33	80.9096	male	TURBT	T1	3	bladder
34	62.6959	male	TURBT	T1	3	bladder
35	69.2301	female	TURBT	T1	3	bladder
36	72.8685	male	TURBT	T1	3	bladder
37	86.0849	male	TURBT	T1	3	bladder
39	80.0521	male	TURBT	T1	3	bladder
40	80.7699	female	TURBT	T1	3	bladder
41	74.1068	male	TURBT	T1	3	bladder
42	83.3096	male	TURBT	T1	3	bladder
43	84.411	male	TURBT	T1	3	bladder
Validation cohort
Sample Name	Age	Sex	procedure	Stage	Grade	site
102	82.0575	F	TURBT	Ta	1	bladder
103	75.9753	M	TURBT	Ta	1	bladder
106	72.9945	M	TURBT	Ta	1	bladder
108	51.4301	M	TURBT	Ta	1	bladder
109	52.4301	F	TURBT	Ta	1	bladder
110	47.2466	M	TURBT	Ta	1	bladder
111	82.1945	F	TURBT	Ta	1	bladder
112	65.7315	F	TURBT	Ta	1	bladder
113	64.3178	M	TURBT	Ta	1	bladder
115	75.1671	F	TURBT	Ta	1	bladder
117	68.2767	F	TURBT	Ta	1	bladder
118	82.1288	M	TURBT	Ta	1	bladder
119	40.9041	M	TURBT	Ta	1	bladder
120	67.5068	F	TURBT	Ta	1-2	bladder
121	76.7726	M	TURBT	Ta	1-2	bladder
122	73.3644	F	TURBT	Ta	1-2	bladder
123	60.0849	M	TURBT	Ta	1-2	bladder
124	76.0767	F	TURBT	Ta	1-2	bladder
125	79.4877	M	TURBT	Ta	1-2	bladder
126	51.6466	M	TURBT	Ta	1-2	bladder
127	78.7699	M	TURBT	Ta	1-2	bladder
130	72.0986	F	TURBT	Ta	1-2	bladder
131	56.6712	M	TURBT	Ta	1-2	bladder
201	75.1589	M	TURBT	Ta	3	bladder
202	69.3945	M	TURBT	Ta	3	bladder
203	81.4877	M	TURBT	Ta	3	bladder
204	78.6932	M	TURBT	Ta	3	bladder
205	74.4164	M	TURBT	Ta	3	bladder
206	64.9123	M	TURBT	Ta	3	bladder
207	72.274	M	TURBT	Ta	3	bladder
208	63.8493	F	TURBT	Ta	3	bladder
209	73.3096	M	TURBT	Ta	3	bladder
210	78.9945	F	TURBT	Ta	3	bladder
211	78.0904	M	TURBT	Ta	3	bladder
212	88.7726	F	TURBT	Ta	3	bladder
213	74.2493	M	TURBT	Ta	3	bladder
214	84.9973	M	TURBT	Ta	3	bladder
215	48.8301	M	TURBT	Ta	3	bladder
216	70.1753	M	TURBT	Ta	3	bladder
217	74.5315	M	TURBT	Ta	3	bladder
218	75.1151	M	TURBT	Ta	3	bladder
219	74.8247	M	TURBT	Ta	3	bladder
220	75.3726	M	TURBT	Ta	3	bladder
301	66.7781	M	TURBT	T2	3	bladder
302	54.263	F	TURBT	T2	3	bladder
303	50.3945	M	TURBT	T2	3	bladder
304	55.2822	F	TURBT	T2	3	bladder
305	65.0356	F	TURBT	T2	3	bladder
306	65.6575	M	TURBT	T2	3	bladder
307	68.4548	F	TURBT	T2	3	bladder
308	59.1041	M	TURBT	T2	3	bladder
309	60.5452	M	TURBT	T2	3	bladder
310	80.4027	M	TURBT	T2	3	bladder
311	85.7589	M	TURBT	T2	3	bladder
312	87.8986	M	TURBT	T2	3	bladder
313	86	M	TURBT	T2	3	bladder
314	79.3315	F	TURBT	T2	3	bladder
315	49.8384	M	TURBT	T2	3	bladder
316	79.5041	M	TURBT	T2	3	bladder
317	59.1014	M	TURBT	T2	3	bladder
318	64.1836	M	TURBT	T2	3	bladder
319	74.1753	M	TURBT	T2	3	bladder
320	68.6438	M	TURBT	T2	3	bladder
321	93.4137	M	TURBT	T2	3	bladder
322	70.7342	M	TURBT	T2	3	bladder
323	86.5918	F	TURBT	T2	3	bladder
324	75.7123	M	TURBT	T2	3	bladder
325	79.1781	M	TURBT	T2	3	bladder
326	61.5973	M	TURBT	T2	3	bladder
327	85.7068	M	TURBT	T2	3	bladder
328	59.2548	F	TURBT	T2	3	bladder
329	86.8411	M	TURBT	T2	3	bladder
330	51.2521	M	TURBT	T2	3	bladder
331	73.7014	M	TURBT	T2	3	bladder
332	91.3425	M	TURBT	T2	3	bladder
333	66.6384	M	TURBT	T2	3	bladder
334	87.9671	M	TURBT	T2	3	bladder
335	82.2466	F	TURBT	T2	3	bladder
336	70.9945	M	TURBT	T2	3	bladder
337	82.1945	M	TURBT	T2	3	bladder
338	80.3808	M	TURBT	T2	3	bladder
339	82.7945	M	TURBT	T2	3	bladder
340	80.4301	M	TURBT	T2	3	bladder
341	66.074	M	TURBT	T2	3	bladder
