# Supplementary material for: Identification of Nine Genomic Regions of Amplification in Urothelial Carcinoma, Correlation with Stage, and Potential Prognostic and Therapeutic Value
Source: PLoS One. 2013 Apr 4;8(4):e60927. doi: 10.1371/journal.pone.0060927 (PMC3617176; doi:10.1371/journal.pone.0060927)
Supplement: Table S2 — List of all mutations assessed in the MIP analysis. (XLSX) [file pone.0060927.s005.xlsx]

## Sheet: MIP mutations assessed
ABL1_pE255K_c763G_A
ABL1_pE355G_c1064A_G
ABL1_pF311L_c931T_C
ABL1_pF359V_c1075T_G
ABL1_pG250E_c749G_A
ABL1_pH396R_c1187A_G
ABL1_pM351T_c1052T_C
ABL1_pT315I_c944C_T
ABL1_pY253H_c757T_C
APC_p_c835_minus_8A_G
APC_pE1286X_c3856G_T
APC_pE1309fs4_c3921_3925delAAAAG_allele1
APC_pE1309fs4_c3927_3931delAAAGA_allele1
APC_pE1309fs6_c3923_3924insA_allele1
APC_pE1309X_c3925G_T
APC_pE1322X_c3964G_T
APC_pE1345X_c4033G_T
APC_pE1353X_c4057G_T
APC_pE1379X_c4135G_T
APC_pE1397X_c4189G_T
APC_pE1408X_c4222G_T
APC_pE1451X_c4351G_T
APC_pE1464X_c4390G_T
APC_pE853X_c2557G_T
APC_pG1499X_c4495G_T
APC_pQ1291X_c3871C_T
APC_pQ1328X_c3982C_T
APC_pQ1338X_c4012C_T
APC_pQ1367X_c4099C_T
APC_pQ1378X_c4132C_T
APC_pQ1406X_c4216C_T
APC_pQ1429X_c4285C_T
APC_pQ1447X_c4339C_T
APC_pQ1469X_c4405C_T
APC_pQ789X_c2365C_T
APC_pR1114X_c3340C_T
APC_pR1450X_c4348C_T
APC_pR213X_c637C_T
APC_pR232X_c694C_T
APC_pR283X_c847C_T
APC_pR302X_c904C_T
APC_pR332X_c994C_T
APC_pR564X_c1690C_T
APC_pR876X_c2626C_T
APC_pS1281X_c3842C_A
APC_pS1341R_c4023T_G
APC_pS1465fs3_c4393_4394delAG_allele1
APC_pT1537K_c4610C_A
APC_pT1556fs3_c4660_4661insA_allele1
APC_pT1556fs3_c4666_4667insA_allele1
ATM_pF858L_c2572T_C
ATM_pP604S_c1810C_T
ATM_pR2443Q_c7328G_A
ATM_pR3008C_c9022C_T
ATM_pR3008H_c9023G_A
ATM_pR3047X_c9139C_T
BRAF_pD594G_c1781A_G
BRAF_pG464E_c1391G_A
BRAF_pG466E_c1397G_A
BRAF_pG469E_c1406G_A
BRAF_pG469R_c1405G_A
BRAF_pV600E_c1799T_A_allele1
BRAF_pV600K_c1798_1799GT_AA_allele1
BRAF_pV600R_c1798_1799GT_AG_allele1
CDC73_pW43X_c128G_A
CDH1_p_c1009_minus_1G_A
CDH1_pI374I_c1122C_T
CDKN2A_p_c1_minus_25C_T
CDKN2A_p_c150_plus_2T_C
CDKN2A_p_c151_minus_1G_A
CDKN2A_p_c457_plus_1G_T
CDKN2A_p_c457_plus_2T_C
CDKN2A_pA30V_c89C_T
CDKN2A_pD108N_c322G_A
CDKN2A_pE120K_c358G_A
CDKN2A_pE26X_c76G_T
CDKN2A_pE61X_c181G_T
CDKN2A_pE69X_c205G_T
CDKN2A_pE88E_c264G_A
CDKN2A_pG35E_c104G_A
CDKN2A_pH83Y_c247C_T
CDKN2A_pP48L_c143C_T
CDKN2A_pR131H_c392G_A
CDKN2A_pR58X_c172C_T
CDKN2A_pR80X_c238C_T
CDKN2A_pS43I_c128G_T
CDKN2A_pW110X_c329G_A
CDKN2A_pW110X_c330G_A
CDKN2A_pW15X_c44G_A
CDKN2A_pY44X_c132C_A
CSF1R_pL301S_c902T_C
CSF1R_pY969C_c2906A_G
CSF1R_pY969H_c2905T_C
CSF1R_pY969X_c2907T_G
CTNNB1_pA13T_c37G_A
CTNNB1_pA5_A80del_c14_241del228_allele1
CTNNB1_pD32N_c94G_A
CTNNB1_pG34E_c101G_A
CTNNB1_pS33Y_c98C_A
CTNNB1_pS45P_c133T_C
CTNNB1_pT41A_c121A_G
CTNNB1_pT41I_c122C_T
EGFR_pA289V_c866C_T
EGFR_pD761Y_c2281G_T
EGFR_pE709A_c2126A_C
EGFR_pE709K_c2125G_A
EGFR_pE746_A750del_c2235_2249del15_allele1
EGFR_pE746_A750del_c2236_2250del15_allele1
EGFR_pE746_S752_V_c2237_2255_T_allele1
EGFR_pG598V_c1793G_T
EGFR_pG719S_c2155G_A
EGFR_pG863D_c2588G_A
EGFR_pL747_A750_P_c2239_2248TTAAGAGAAG_C_allele1
EGFR_pL747_P753_S_c2240_2257del18_allele1
EGFR_pL747_T751del_c2240_2254del15_allele1
EGFR_pL833V_c2497T_G
EGFR_pL858M_c2572C_A
EGFR_pL858R_c2573T_G
EGFR_pL861Q_c2582T_A_allele1
EGFR_pR108K_c323G_A
EGFR_pR677H_c2030G_A
EGFR_pS768I_c2303G_T
EGFR_pT263P_c787A_C
EGFR_pT790M_c2369C_T
EGFR_pV774M_c2320G_A
EGFR_pV819V_c2457G_A
ERBB2_pG776S_c2326G_A
ERBB2_pL755S_c2264T_C
ERBB2_pV777L_c2329G_T
FBXW7_pR224X_c670C_T
FBXW7_pR278X_c832C_T
FBXW7_pR393X_c1177C_T
FBXW7_pR465C_c1393C_T
FBXW7_pR465H_c1394G_A
FBXW7_pR479Q_c1436G_A
FBXW7_pR505C_c1513C_T
FBXW7_pS582L_c1745C_T
FGFR1_pP252T_c754C_A
FGFR1_pS125L_c374C_T
FGFR3_pA369A_c1107G_T
FGFR3_pA391E_c1172C_A
FGFR3_pG370C_c1108G_T
FGFR3_pG697C_c2089G_T
FGFR3_pK650M_c1949A_T_allele1
FGFR3_pK650Q_c1948A_C
FGFR3_pR248C_c742C_T
FGFR3_pS249C_c746C_G_allele1
FGFR3_pS371C_c1111A_T_allele1
FGFR3_pY373C_c1118A_G
FLT3_pD835E_c2505T_G
FLT3_pD835N_c2503G_A
FLT3_pD835V_c2504A_T_allele1
FLT3_pL561L_c1683A_G
GATA1_pQ17X_c49C_T
GATA1_pV74I_c220G_A
HNF1A_pW206C_c618G_T
HNF1A_pW206L_c617G_T
HRAS_pG12D_c35G_A
HRAS_pG12S_c34G_A
HRAS_pG13D_c38G_A
HRAS_pG13S_c37G_A
HRAS_pQ61H_c183G_T
HRAS_pQ61K_c181C_A
HRAS_pQ61P_c182A_C
JAK2_pV617F_c1849G_T
KIT_pD52N_c154G_A
KIT_pD816Y_c2446G_T
KIT_pE839K_c2515G_A
KIT_pF584S_c1751T_C
KIT_pI798I_c2394C_T
KIT_pK642E_c1924A_G
KIT_pL576P_c1727T_C
KIT_pN822K_c2466T_G
KIT_pP585P_c1755C_T
KIT_pT670I_c2009C_T
KIT_pV559A_c1676T_C
KIT_pV560D_c1679T_A_allele1
KIT_pV654A_c1961T_C
KIT_pV825A_c2474T_C
KIT_pW557_K558del_c1669_1674delTGGAAG_allele1
KIT_pW557R_c1669T_C
KIT_pY503_F504insAY_c1509_1510insGCCTAT_allele1
KIT_pY823D_c2467T_G
KRAS_pA146T_c436G_A
KRAS_pA59T_c175G_A
KRAS_pG12D_c35G_A
KRAS_pG12S_c34G_A
KRAS_pG13D_c38G_A
KRAS_pG13S_c37G_A
KRAS_pQ61H_c183A_C
KRAS_pQ61K_c181C_A
KRAS_pQ61P_c182A_C
MEN1_p_c654_plus_3A_G
MEN1_pR98X_c292C_T
MEN1_pW471X_c1413G_A
MET_pM1268T_c3803T_C
MET_pR988C_c2962C_T
MET_pT1010I_c3029C_T
MET_pY1248C_c3743A_G
MET_pY1253D_c3757T_G
MPL_pW515L_c1544G_T
MSH6_pP1082P_c3246G_T
MSH6_pP1087fs3_c3261delC_allele1
MSH6_pP1087fs5_c3261_3262insC_allele1
NF2_p_c1340_plus_1G_A
NF2_p_c240_plus_2T_C
NF2_p_c516_plus_1G_A
NF2_p_c675_plus_1G_T
NF2_p_c810_plus_2T_C
NF2_pQ212X_c634C_T
NF2_pQ337X_c1009C_T
NF2_pQ362X_c1084C_T
NF2_pQ400X_c1198C_T
NF2_pQ410X_c1228C_T
NF2_pQ456X_c1366C_T
NF2_pR196X_c586C_T
NF2_pR198X_c592C_T
NF2_pR262X_c784C_T
NF2_pR341X_c1021C_T
NF2_pR466X_c1396C_T
NF2_pR57X_c169C_T
NF2_pV219M_c655G_A
NOTCH1_pL1575P_c4724T_C
NOTCH1_pL1586P_c4757T_C
NOTCH1_pL1594P_c4781T_C
NOTCH1_pL1601P_c4802T_C
NOTCH1_pL1679P_c5036T_C
NOTCH1_pQ2460X_c7378C_T
NPM1_pW288fs12_c863_864insCATG_allele1
NPM1_pW288fs12_c863_864insCCTG_allele1
NPM1_pW288fs12_c863_864insTCTG_allele1
NRAS_pA18T_c52G_A
NRAS_pG12D_c35G_A
NRAS_pG12S_c34G_A
NRAS_pG13D_c38G_A
NRAS_pQ61H_c183A_C
NRAS_pQ61K_c181C_A
NRAS_pQ61P_c182A_C
PDGFRA_pD1071N_c3211G_A
PDGFRA_pD842V_c2525A_T_allele1
PDGFRA_pD842Y_c2524G_T
PDGFRA_pD846Y_c2536G_T
PDGFRA_pF808L_c2422T_C
PDGFRA_pN659K_c1977C_A
PDGFRA_pN870S_c2609A_G
PDGFRA_pT674I_c2021C_T
PDGFRA_pV824V_c2472C_T
PIK3CA_pC420R_c1258T_C
PIK3CA_pC901F_c2702G_T
PIK3CA_pE453K_c1357G_A
PIK3CA_pE542K_c1624G_A ex 10
PIK3CA_pE545A_c1634A_C
PIK3CA_pE545K_c1633G_A
PIK3CA_pG118D_c353G_A
PIK3CA_pH1047R_c3140A_G
PIK3CA_pH1047Y_c3139C_T
PIK3CA_pH701P_c2102A_C ex 14
PIK3CA_pM1043I_c3129G_T ex21
PIK3CA_pM1043V_c3127A_G
PIK3CA_pQ546K_c1636C_A
PIK3CA_pR38H_c113G_A
PIK3CA_pR88Q_c263G_A
PIK3CA_pT1025A_c3073A_G
PIK3CA_pT1025T_c3075C_T
PIK3CA_pY1021C_c3062A_G
PTCH1_pM561R_c1682T_G
PTCH1_pQ365X_c1093C_T
PTCH1_pQ417X_c1249C_T
PTCH1_pW1018X_c3054G_A
PTEN_p_c1026_plus_1G_T
PTEN_p_c165_minus_2A_C
PTEN_p_c209_plus_5G_A
PTEN_p_c253_plus_1G_A
PTEN_pA126T_c376G_A
PTEN_pA151T_c451G_A
PTEN_pD107Y_c319G_T
PTEN_pE235X_c703G_T
PTEN_pE299X_c895G_T
PTEN_pE7X_c19G_T
PTEN_pG129R_c385G_A
PTEN_pG165R_c493G_A
PTEN_pG251C_c751G_T
PTEN_pH61R_c182A_G
PTEN_pH93Q_c279T_G
PTEN_pH93Y_c277C_T
PTEN_pI101T_c302T_C
PTEN_pK267fs9_c800delA_allele1
PTEN_pL23F_c69A_C
PTEN_pL42R_c125T_G
PTEN_pN323fs2_c968_969insA_allele1
PTEN_pN323fs21_c968delA_allele1
PTEN_pP246L_c737C_T
PTEN_pP38S_c112C_T
PTEN_pP95L_c284C_T
PTEN_pQ110X_c328C_T
PTEN_pQ171X_c511C_T
PTEN_pQ17X_c49C_T
PTEN_pQ214X_c640C_T
PTEN_pQ219X_c655C_T
PTEN_pQ245X_c733C_T
PTEN_pQ298X_c892C_T
PTEN_pR130Q_c389G_A
PTEN_pR130X_c388C_T
PTEN_pR15I_c44G_T
PTEN_pR173C_c517C_T
PTEN_pR173H_c518G_A
PTEN_pR233X_c697C_T
PTEN_pR335X_c1003C_T
PTEN_pW274X_c822G_A
PTEN_pY155C_c464A_G
PTEN_pY68H_c202T_C
PTPN11_pA72T_c214G_A
PTPN11_pD61Y_c181G_T
PTPN11_pE76K_c226G_A
PTPN11_pG503V_c1508G_T
PTPN11_pG60V_c179G_T
PTPN11_pS502P_c1504T_C
RB1_p_c1215_plus_1G_A
RB1_p_c1499_minus_1G_T
RB1_pE137X_c409G_T
RB1_pR320X_c958C_T
RB1_pR358X_c1072C_T
RB1_pR455X_c1363C_T
RB1_pR552X_c1654C_T
RB1_pR556X_c1666C_T
RB1_pR579X_c1735C_T
RET_pA664D_c1991C_A
RET_pC634R_c1900T_C
RET_pC634Y_c1901G_A
RET_pM918T_c2753T_C
RUNX1_pD198G_c593A_G
RUNX1_pD198N_c592G_A
RUNX1_pI114I_c342C_A
RUNX1_pR107C_c319C_T
RUNX1_pR166X_c496C_T
RUNX1_pR204Q_c611G_A
SMAD4_pQ245X_c733C_T
SMAD4_pR445X_c1333C_T
SMARCB1_p_c1119_minus_41G_A
SMARCB1_pE216X_c646G_T
SMARCB1_pR158X_c472C_T
SMARCB1_pR201X_c601C_T
SMARCB1_pR377H_c1130G_A
SMARCB1_pR40X_c118C_T
SMARCB1_pS299S_c897G_A
SMARCB1_pY47X_c141C_A
SMO_pW535L_c1604G_T
SRC_pQ531X_c1591C_T
STK11_pD194Y_c580G_T
STK11_pP281L_c842C_T
STK11_pQ170X_c508C_T
STK11_pQ37X_c109C_T
TP53_p_c376_minus_1G_A
TP53_p_c672_plus_1G_A
TP53_pA159V_c476C_T
TP53_pC135F_c404G_T
TP53_pC176F_c527G_T
TP53_pE285K_c853G_A ex8
TP53_pE298X_c892G_T ex8
TP53_pE336X_c1006G_T
TP53_pG245S_c733G_A
TP53_pG266E_c797G_A
TP53_pH179Q_c537T_G
TP53_pH179R_c536A_G
TP53_pH193R_c578A_G
TP53_pK132Q_c394A_C
TP53_pR158H_c473G_A
TP53_pR175H_c524G_A
TP53_pR196X_c586C_T
TP53_pR213X_c637C_T
TP53_pR248Q_c743G_A ex7
TP53_pR248W_c742C_T ex7
TP53_pR249S_c747G_T
TP53_pR273C_c817C_T
TP53_pR273H_c818G_A ex8
TP53_pR306X_c916C_T
TP53_pR342X_c1024C_T
TP53_pV157F_c469G_T
TP53_pY163C_c488A_G
TP53_pY220C_c659A_G
TP53_pY236C_c707A_G
TSHR_pA623S_c1867G_T
TSHR_pA623V_c1868C_T
TSHR_pI630L_c1888A_C
TSHR_pM453T_c1358T_C
TSHR_pT632I_c1895C_T
VHL_p_c463_plus_1G_T
VHL_p_c463_plus_2T_C
VHL_p_c464_minus_1G_A
VHL_pE160K_c478G_A
VHL_pE189K_c565G_A
VHL_pG114C_c340G_T
VHL_pH115Y_c343C_T
VHL_pI151S_c452T_G
VHL_pL118P_c353T_C
VHL_pL153P_c458T_C
VHL_pL184P_c551T_C
VHL_pL85P_c254T_C
VHL_pP61P_c183C_T
VHL_pP81S_c241C_T
VHL_pQ132X_c394C_T
VHL_pQ96X_c286C_T
VHL_pR161X_c481C_T
VHL_pR167W_c499C_T
VHL_pS183X_c548C_A
VHL_pS65L_c194C_T
VHL_pS68X_c203C_A
VHL_pW117X_c350G_A
VHL_pW88X_c263G_A
WT1_pR390X_c1168C_T
WT1_pR394W_c1180C_T
WT1_pS46X_c137C_A
