# Supplementary material for: Identification of Nine Genomic Regions of Amplification in Urothelial Carcinoma, Correlation with Stage, and Potential Prognostic and Therapeutic Value
Source: PLoS One. 2013 Apr 4;8(4):e60927. doi: 10.1371/journal.pone.0060927 (PMC3617176; doi:10.1371/journal.pone.0060927)
Supplement: Table S3 — Chromosomal regions identified by GISTIC analysis of MIP data with significant CN gains or losses, with q<0.1. The chromosomal region, CN change, q value, and G-score (GISTIC) are shown for each region. (XLS) [file pone.0060927.s006.xls]

## Sheet: 44 regions
Region	CN change	Q value	G-Score
chr2:216,684,700-219,252,154	Loss	3.70812e-07	22.4878
chr4:180,313,920-181,781,369	Loss	0.00837015	16.1955
chr5:1,607,201-1,673,044	Loss	3.85649e-07	22.4672
chr5:65,239,950-66,546,925	Loss	1.16942e-05	20.5491
chr5:75,341,673-75,970,059	Loss	1.42383e-08	23.9225
chr6:161,733,653-162,847,167	Loss	4.94902e-05	19.6466
chr6:220,059-1,107,548	Loss	0.0649219	14.4577
chr8:891,379-1,671,209	Loss	1.1126e-09	24.9579
chr9:21,942,043-22,536,853	Loss	2.35082e-11	32.9217
chr9:67,448,963-68,227,984	Loss	3.73368e-05	19.8217
chr9:74,389,316-76,581,527	Loss	0.0119614	15.9212
chr9:125,092,302-134,294,106	Loss	2.60398e-11	28.0648
chr10:100,458,408-101,607,995	Loss	9.66714e-07	22.0018
chr11:112,330,660-112,719,577	Loss	2.61139e-06	21.4417
chr11:226,303-465,771	Loss	1.00749e-09	24.9957
chr13:47,732,863-50,178,912	Loss	3.50542e-06	21.276
chr14:100,459,989-100,566,117	Loss	0.000678509	17.9465
chr15:58,823,561-59,077,978	Loss	0.0148632	15.7593
chr16:0-4,873,209	Loss	0.000229519	18.6736
chr16:50,448,468-52,768,796	Loss	0.00400216	16.7207
chr17:10,695,733-13,681,206	Loss	7.26357e-10	25.1256
chr18:45,887,846-47,097,460	Loss	0.00107859	17.6282
chr22:49,170,514-49,691,432	Loss	3.39369e-06	21.2955
chr1:39,293,744-41,730,515	Gain	0.0146707	31.0599
chr1:145,750,743-146,286,966	Gain	0.0169327	30.5286
chr1:158,987,904-159,458,451	Gain	2.85765e-06	59.9072
chr2:8,880,592-10,283,871	Gain	0.0690573	25.4883
chr3:12,346,809-12,649,438	Gain	7.04152e-07	65.514
chr3:14,421,542-20,087,279	Gain	0.0806302	24.8432
chr5:32,366,875-35,387,092	Gain	0.0455676	27.2254
chr6:21,339,635-22,157,949	Gain	2.28098e-07	71.8786
chr7:15,839,657-17,878,998	Gain	0.0556146	26.4132
chr8:41,616,047-42,521,030	Gain	0.052848	26.6573
chr8:74,667,508-75,185,910	Gain	0.0897016	24.3337
chr8:101,253,692-102,130,059	Gain	1.59228e-05	54.0486
chr9:15,452,053-17,614,976	Gain	0.040604	27.6459
chr10:4,851,872-5,983,190	Gain	0.0374523	27.9392
chr10:76,754,732-78,309,212	Gain	0.0227472	29.5435
chr11:68,985,145-69,562,863	Gain	5.70573e-05	50.2356
chr12:67,417,493-68,379,176	Gain	0.00027655	45.2033
chr16:9,945,644-10,599,329	Gain	0.0705982	25.3824
chr19:42,996,471-43,716,023	Gain	0.0102563	32.4624
chr20:12,603,441-13,499,967	Gain	0.00708542	33.7855
chr20:50,691,840-52,355,914	Gain	0.0041632	35.6246

## Sheet: Genes
chr: region	TYPE	Q-SCORE	G-SCORE	GENE	CHR	START	END		LENGTH	tumorscape	NAME	DESC	BIOLOGIC	CELLULAR	MOLECUL	AKA	LOCUS
chr1:146,060,207-146,215,587	Gain	0.0169327	30.5286	KIAA1693	chr1	144743898	146713672		1969775	no data	neuroblastoma breakpoint family, member 1	The NBPF gene family, of which NBPF1 is the founding member, consists of 22 genes and pseudogenes that arose by gene duplication. NBPF genes contain numerous low-copy repetitive elements and show high intergenic and intragenic sequence identity in coding and noncoding regions (Vandepoele et al., 2005 [PubMed 16079250]).[supplied by OMIM]		cytoplasm		AD2, NBG, AB13, AB14, AB23, NBPF, FLJ20719, KIAA1693	55672
				NBPF1	chr1	145058291	146713415		1655125	not sign	neuroblastoma breakpoint family, member 1	The NBPF gene family, of which NBPF1 is the founding member, consists of 22 genes and pseudogenes that arose by gene duplication. NBPF genes contain numerous low-copy repetitive elements and show high intergenic and intragenic sequence identity in coding and noncoding regions (Vandepoele et al., 2005 [PubMed 16079250]).[supplied by OMIM]		cytoplasm		AD2, NBG, AB13, AB14, AB23, NBPF, FLJ20719, KIAA1693	55672
				LOC200030	chr1	146040946	146062974		22029	no data	neuroblastoma breakpoint family, member 11						200030
				NBPF11	chr1	146040946	146066083		25138	gain	neuroblastoma breakpoint family, member 11	The NBPF genes are members of a gene family that underwent a remarkable increase in their copy number during recent primate evolution. The NBPF proteins contain 5 to 40 copies of a domain known as the NBPF repeat or DUF1220. Very little is known about the function of these domains or about the NBPF proteins. We performed a yeast two-hybrid screening with the aminoterminal domain of NBPF11 and fou…	a documented repressor of Wnt signaling	interacts with multiple NBPF proteins. More specifically	a coiled-coil region in the NBPF proteins interacts with the coiled-coil domain in the carboxyterminal region of Chibby. Nonetheless	this interaction did not influence the repressor function of Chibby in a TOPFLASH reporter assay. Using Chibby as bait in a new yeast two-hybrid screening	we identified clusterin as a binding protein. Chibby and clusterin were co-immunoprecipitated with NBPF1	suggesting the formation of a tri-molecular complex. Although we have not pinpointed the role of these mutual interactions	the possible formation of a macromolecular complex of three candidate tumor suppressor proteins	including the enigmatic NBPF1	points at important functional implications.
				NBPF24	chr1	146042423	146076705		34283	no data	neuroblastoma breakpoint family, member 24			cytoplasm		DKFZp451B1418	728912
				AK091688	chr1	146146994	146157790		10797	no data
				DKFZp451B1418	chr1	146045850	146476140		430291	no data	neuroblastoma breakpoint family, member 24			cytoplasm		DKFZp451B1418	728912
				NBPF12	chr1	146040946	146713553		672608	no data	neuroblastoma breakpoint family, member 12			cytoplasm			440675
chr1:159,240,276-159,243,492	Gain	2.85567e-06	59.9072	JAM1	chr1	159231624	159257757		26134	no data	aka junctional adhesion molecule 1 (F11R)
				F11R	chr1	159231624	159275404		43781	gain	F11 receptor	Tight junctions represent one mode of cell-to-cell adhesion in epithelial or endothelial cell sheets, forming continuous seals around cells and serving as a physical barrier to prevent solutes and water from passing freely through the paracellular space. The protein encoded by this immunoglobulin superfamily gene member is an important regulator of tight junction assembly in epithelia. In additio…	blood coagulation, cell adhesion, cell junction assembly, cell-cell junction organization, epithelial cell differentiation, inflammatory response, interspecies interaction between organisms, leukocyte migration, tight junction assembly	cell-cell junction, integral to membrane, plasma membrane, plasma membrane, tight junction		JAM, KAT, JAM1, JAMA, JCAM, CD321, PAM-1	50848
chr1:40,390,431-40,520,376	Gain	0.0146707	31.0599	RLF	chr1	40399627	40479180		79554	gain	rearranged L-myc fusion		DNA integration, DNA mediated transformation, chromosome organization, chromosome organization, positive regulation of transcription from RNA polymerase II promoter, regulation of transcription; DNA-dependent	intracellular, nucleus	DNA binding, metal ion binding, protein binding, zinc ion binding	ZN-15L, ZNF292L, MGC142226	6018
				TMCO2	chr1	40486159	40489952		3794	gain	transmembrane and coiled-coil domains 2			integral to membrane, membrane		MGC131705, dJ39G22.2	127391
				CR591289	chr1	40494685	40496245		1561	no data
				ZMPSTE24	chr1	40496319	40532443		36125	gain	zinc metallopeptidase (STE24 homolog, S. cerevisiae)	This gene encodes a member of the peptidase M48A family. The encoded protein is a zinc metalloproteinase involved in the two step post-translational proteolytic cleavage of carboxy terminal residues of farnesylated prelamin A to form mature lamin A. Mutations in this gene have been associated with mandibuloacral dysplasia and restrictive dermopathy. [provided by RefSeq]	nuclear envelope organization, prenylated protein catabolic process, proteolysis	Golgi apparatus, Golgi membrane, endoplasmic reticulum, endoplasmic reticulum membrane, integral to membrane, membrane, membrane fraction	metal ion binding, metalloendopeptidase activity, metalloexopeptidase activity, peptidase activity	HGPS, PRO1, FACE1, STE24, FACE-1, Ste24p, FLJ14968	10269
chr2:217,566,819-217,582,676	Loss	3.7081e-07	22.4878	no genes in region
chr2:9,970,362-9,974,819	Gain	0.0690573	25.4883	TAF1B	chr2	9901021	9991996	chr2:9901021-9991996	90976	not sign	TATA box binding protein (TBP)-associated factor, RNA polymerase I, B, 63kDa	Initiation of transcription by RNA polymerase I requires the formation of a complex composed of the TATA-binding protein (TBP) and three TBP-associated factors (TAFs) specific for RNA polymerase I. This complex, known as SL1, binds to the core promoter of ribosomal RNA genes to position the polymerase properly and acts as a channel for regulatory signals. This gene encodes one of the SL1-specific…	regulation of transcription; DNA-dependent, termination of RNA polymerase I transcription, transcription elongation from RNA polymerase I promoter, transcription from RNA polymerase I promoter, transcription initiation from RNA polymerase I promoter, transcription; DNA-dependent	nucleoplasm, nucleoplasm, nucleus	DNA binding, sequence-specific DNA binding transcription factor activity	SL1, RAF1B, RAFI63, TAFI63, MGC:9349	9014
chr3:12,458,976-12,517,281	Gain	6.99341e-07	65.514	TSEN2	chr3	12500930	12549820	chr3:12500930-12549820	48891	not signif	tRNA-splicing endonuclease subunit Sen2 is an enzyme that in humans is encoded by the TSEN2 gene. tRNA splicing is fundamental process required for cell growth and division. SNE2 is a subunit of the tRNA splicing endonuclease, which catalyzes the removal of introns, the first step in tRNA splicing
chr3:14,455,539-14,525,482	Gain	0.0806302	24.8432	SLC6A6	chr3	14419109	14505861		86753	not signif	solute carrier family 6 (neurotransmitter transporter, taurine), member 6	Taurine (2-aminoethanesulfonic acid) is a major intracellular amino acid in mammals. It is involved in a number of important physiologic processes, including bile acid conjugation in hepatocytes, modulation of calcium flux and neural excitability, osmoregulation, detoxification, and membrane stabilization. The cells of most organisms respond to hypertonicity by the intracellular accumulation of h…	amino acid transmembrane transport, amino acid transport, cellular amino acid metabolic process, cellular nitrogen compound metabolic process, ion transport, neurotransmitter transport, transmembrane transport, transport	integral to membrane, integral to plasma membrane, plasma membrane	amino acid transmembrane transporter activity, neurotransmitter:sodium symporter activity, symporter activity, taurine binding, taurine:sodium symporter activity	TAUT, MGC10619, MGC131729	6533
				GRIP2	chr3	14505622	14558592		52971	not signif	glutamate receptor interacting protein 2		synaptic transmission	cytoplasm, cytosol, plasma membrane	protein binding		80852
				KIAA1719	chr3	14510176	14556901		46726	no data
chr4:181,671,250-181,725,697	Loss	0.00837015	16.1955	no genes in region
chr5:1,615,252-1,644,126	Loss	3.85647e-07	22.4672	AL359941	chr5	1620596	1621684		1089	no data
				SDHAP3	chr5	1625072	1647646		22575	no data	Homo sapiens succinate dehydrogenase complex
				BC150558	chr5	1642336	1647646		5311	no data	Homo sapiens succinate dehydrogenase complex
chr5:34,078,546-34,318,501	Gain	0.0455676	27.2254	C1QTNF3	chr5	34053719	34079128		25410	gain	C1q and tumor necrosis factor related protein 3			collagen, extracellular region		CORS, CORCS, CTRP3, CORS26, C1ATNF3, CORS-26, FLJ37576	114899
				C1QTNF3-AMACR	chr5	34022847	34160390		137544	no data	C1QTNF3-AMACR readthrough	This locus represents naturally occurring read-through transcription between the neighboring C1q and tumor necrosis factor related protein 3 (C1QTNF3) and alpha-methylacyl-CoA racemase (AMACR) genes on chromosome 5. The read-through transcript is a candidate for nonsense-mediated mRNA decay (NMD), and is thus not likely to produce a protein product. [provided by RefSeq]					100534612
chr5:65,464,763-65,523,770	Loss	1.16942e-05	20.5491	SFRS12	chr5	65475840	65512470		36631	loss	splicing regulatory glutamine/lysine-rich protein 1	SFRS12 belongs to the superfamily of serine/arginine-rich (SR) splicing factors. It modulates splice site selection by regulating the activities of other SR proteins (Barnard et al., 2002 [PubMed 11991645]).[supplied by OMIM]	RNA splicing, mRNA processing	nucleus, spliceosomal complex	nucleic acid binding, nucleotide binding, protein binding	SFRS12, SRrp86, SRrp508, MGC133045, DKFZp564B176	140890
				SREK1	chr5	65475840	65512470		36631	no data	splicing regulatory glutamine/lysine-rich protein 1	SFRS12 belongs to the superfamily of serine/arginine-rich (SR) splicing factors. It modulates splice site selection by regulating the activities of other SR proteins (Barnard et al., 2002 [PubMed 11991645]).[supplied by OMIM]	RNA splicing, mRNA processing	nucleus, spliceosomal complex	nucleic acid binding, nucleotide binding, protein binding	SFRS12, SRrp86, SRrp508, MGC133045, DKFZp564B176	140890
chr5:75,913,155-75,921,812	Loss	1.42361e-08	23.9225	IQGAP2	chr5	75734904	76039713		304810	loss	IQ motif containing GTPase activating protein 2
chr6:162,093,139-162,114,464	Loss	4.94902e-05	19.6466	parkin	chr6	161688579	162784495		1095917	no data
				PARK2	chr6	161688579	163068824		1380246	loss	parkinson protein 2, E3 ubiquitin protein ligase (parkin)	The precise function of this gene is unknown; however, the encoded protein is a component of a multiprotein E3 ubiquitin ligase complex that mediates the targeting of substrate proteins for proteasomal degradation. Mutations in this gene are known to cause Parkinson disease and autosomal recessive juvenile Parkinson disease. Alternative splicing of this gene produces multiple transcript variants …	adult locomotory behavior, aggresome assembly, cell death, central nervous system development, dopamine metabolic process, dopamine uptake, learning, mitochondrion degradation, negative regulation of actin filament bundle assembly, negative regulation of cell death, negative regulation of protein phosphorylation, negative regulation of release of cytochrome c from mitochondria, neuron death, nore…	Golgi apparatus, aggresome, cytoplasm, cytosol, endoplasmic reticulum, mitochondrion, neuron projection, nucleus, perinuclear region of cytoplasm, protein complex	PDZ domain binding, acid-amino acid ligase activity, chaperone binding, kinase binding, ligase activity, metal ion binding, protein binding, protein kinase binding, ubiquitin-protein ligase activity, zinc ion binding	PDJ, PRKN, AR-JP, LPRS2	5071
chr6:21,648,289-21,839,238	Gain	2.14885e-07	71.8786	SOX4	chr6	21701950	21706828		4879	not sign	SRY (sex determining region Y)-box 4	This intronless gene encodes a member of the SOX (SRY-related HMG-box) family of transcription factors involved in the regulation of embryonic development and in the determination of the cell fate. The encoded protein may act as a transcriptional regulator after forming a protein complex with other proteins, such as syndecan binding protein (syntenin). The protein may function in the apoptosis pa…	T cell differentiation, canonical Wnt receptor signaling pathway, exocrine pancreas development, heart development, negative regulation of apoptosis, positive regulation of Wnt receptor signaling pathway, positive regulation of apoptosis, positive regulation of cell proliferation, positive regulation of transcription; DNA-dependent, pro-B cell differentiation, protein stabilization, protein stabi…	cytoplasm, mitochondrion, nucleolus, nucleus	DNA binding, protein binding, sequence-specific DNA binding transcription factor activity	EVI16	6659
				AK310212	chr6	21772981	22017985		245005	no data
				FLJ22536	chr6	21774653	22302595		527943	no data	hypothetical locus LOC401237					FLJ12803, FLJ17254, FLJ22536, FLJ51318	401237
				AK026189	chr6	21774653	22304028		529376	no data
chr6:345,923-354,331	Loss	0.0649219	14.4577	IRF4	chr6	336738	356443		19706	loss	interferon regulatory factor 4	The protein encoded by this gene belongs to the IRF (interferon regulatory factor) family of transcription factors, characterized by an unique tryptophan pentad repeat DNA-binding domain. The IRFs are important in the regulation of interferons in response to infection by virus, and in the regulation of interferon-inducible genes. This family member is lymphocyte specific and negatively regulates …	T cell activation, cytokine-mediated signaling pathway, histone H3 acetylation, histone H4 acetylation, interferon-gamma-mediated signaling pathway, myeloid dendritic cell differentiation, positive regulation of DNA binding, positive regulation of interleukin-10 biosynthetic process, positive regulation of interleukin-13 biosynthetic process, positive regulation of interleukin-2 biosynthetic proc…	cytoplasm, nuclear nucleosome, nucleolus, nucleus, nucleus	sequence-specific DNA binding transcription factor activity, transcription factor binding	MUM1, LSIRF	3662
chr7:17,209,127-17,298,488	Gain	0.0556146	26.4132	no genes in this region
chr8:1,058,911-1,194,982	Loss	1.11044e-09	24.9579	BC022082	chr8	677650	1075184		397535	no data
chr8:102,037,627-102,060,326	Gain	1.59218e-05	54.0486	no genes in this region
chr8:42,343,490-42,365,000	Gain	0.052848	26.6573	POLB	chr8	42315186	42348470		33285	gain	polymerase (DNA directed), beta	In eukaryotic cells, DNA polymerase beta (POLB) performs base excision repair (BER) required for DNA maintenance, replication, recombination, and drug resistance. Also see POLA (MIM 312040).[supplied by OMIM]	DNA repair, DNA-dependent DNA replication, anti-apoptosis, base-excision repair, base-excision repair, base-excision repair, base-excision repair; gap-filling, cell death, nucleotide-excision repair; DNA gap filling, pyrimidine dimer repair, response to DNA damage stimulus, response to ethanol	cytoplasm, microtubule, nucleoplasm, nucleoplasm, nucleus, spindle microtubule	DNA-(apurinic or apyrimidinic site) lyase activity, DNA-directed DNA polymerase activity, DNA-directed DNA polymerase activity, damaged DNA binding, enzyme binding, lyase activity, metal ion binding, microtubule binding, nucleotidyltransferase activity, protein binding, transferase activity	MGC125976	5423
				DKK4	chr8	42350742	42353831		3090	gain	dickkopf homolog 4 (Xenopus laevis)	This gene encodes a protein that is a member of the dickkopf family. The secreted protein contains two cysteine rich regions and is involved in embryonic development through its interactions with the Wnt signaling pathway. Activity of this protein is modulated by binding to the Wnt co-receptor and the co-factor kremen 2. [provided by RefSeq]	multicellular organismal development, negative regulation of Wnt receptor signaling pathway	cellular_component, extracellular region	molecular_function	DKK-4, MGC129562, MGC129563	27121
chr8:74,958,784-75,047,826	Gain	0.0897016	24.3337	TCEB1	chr8	75019926	75047076		27151	gain	transcription elongation factor B (SIII), polypeptide 1 (15kDa, elongin C)	This gene encodes the protein elongin C, which is a subunit of the transcription factor B (SIII) complex. The SIII complex is composed of elongins A/A2, B and C. It activates elongation by RNA polymerase II by suppressing transient pausing of the polymerase at many sites within transcription units. Elongin A functions as the transcriptionally active component of the SIII complex, whereas elongins…	gene expression, interspecies interaction between organisms, positive regulation of viral transcription, regulation of transcription from RNA polymerase II promoter, transcription elongation from RNA polymerase II promoter, transcription from RNA polymerase II promoter, ubiquitin-dependent protein catabolic process, viral reproduction	cytosol, nucleoplasm, nucleoplasm, nucleus	protein binding	SIII	6921
chr9:132,731,782-132,878,862	Loss	2.42162e-11	28.0648	ABL1	chr9	132579088	132752883		173796	not sign	c-abl oncogene 1, non-receptor tyrosine kinase	The ABL1 protooncogene encodes a cytoplasmic and nuclear protein tyrosine kinase that has been implicated in processes of cell differentiation, cell division, cell adhesion, and stress response. Activity of c-Abl protein is negatively regulated by its SH3 domain, and deletion of the SH3 domain turns ABL1 into an oncogene. The t(9;22) translocation results in the head-to-tail fusion of the BCR (MI…	DNA damage induced protein phosphorylation, DNA damage response; signal transduction resulting in induction of apoptosis, actin cytoskeleton organization, axon guidance, blood coagulation, cell adhesion, mismatch repair, muscle cell differentiation, negative regulation of protein serine/threonine kinase activity, peptidyl-tyrosine phosphorylation, positive regulation of muscle cell differentiatio…	cytoplasm, cytoskeleton, cytosol, membrane, nuclear membrane, nucleolus, nucleolus, nucleus, nucleus, perinuclear region of cytoplasm	ATP binding, DNA binding, SH3 domain binding, magnesium ion binding, manganese ion binding, mitogen-activated protein kinase binding, non-membrane spanning protein tyrosine kinase activity, nucleotide binding, proline-rich region binding, protein C-terminus binding, protein binding, protein tyrosine kinase activity	ABL, JTK7, p150, c-ABL, v-abl, bcr/abl	25
				QRFP	chr9	132758635	132759046		412	not sign	pyroglutamylated RFamide peptide	The P518 precursor protein can be processed into several RF (arg-phe)-amide peptides, including P518. RF-amide peptides share a common C-terminal motif and are involved in cell signaling through G protein-coupled receptors (Jiang et al., 2003 [PubMed 12714592]).[supplied by OMIM]	grooming behavior, locomotory behavior, neuropeptide signaling pathway, positive regulation of blood pressure, regulation of feeding behavior	cellular_component, extracellular region, extracellular region	G-protein-coupled receptor binding, neuropeptide hormone activity, orexigenic neuropeptide QRFP receptor binding	P518, 26RFa, MGC119794, RP11-618A20.5	347148
				FIBCD1	chr9	132767645	132804276		36632	not sign	fibrinogen C domain containing 1	FIBCD1 is a conserved type II transmembrane endocytic receptor that binds chitin and is located primarily in the intestinal brush border (Schlosser et al., 2009 [PubMed 19710473]).[supplied by OMIM]	signal transduction	extracellular space, integral to membrane, membrane	chitin binding, metal ion binding, receptor binding	FLJ14810	84929
				LAMC3	chr9	132874324	132958267		83944	not sign	laminin, gamma 3	Laminins, a family of extracellular matrix glycoproteins, are the major noncollagenous constituent of basement membranes. They have been implicated in a wide variety of biological processes including cell adhesion, differentiation, migration, signaling, neurite outgrowth and metastasis. Laminins are composed of 3 non identical chains: laminin alpha, beta and gamma (formerly A, B1, and B2, respect…	astrocyte development, cell adhesion, cell morphogenesis involved in differentiation, retina development in camera-type eye, visual perception	basement membrane, extracellular region, membrane, proteinaceous extracellular matrix	structural molecule activity	DKFZp434E202	10319
chr9:16,513,507-16,536,241	Gain	0.040604	27.6459	DKFZp686A01127	chr9	16399500	16860786		461287	no data
				BNC2	chr9	16399500	16860786		461287	loss signif	basonuclin 2		regulation of transcription; DNA-dependent	cytoplasm, intracellular, nucleus, plasma membrane	metal ion binding, zinc ion binding	BSN2, FLJ20043, FLJ34928, DKFZp686A01127	54796
chr9:21,978,964-21,990,434	Loss	2.173e-11	32.9217	MTAP	chr9	21792634	22019593		226960	Loss
				CDKN2A	chr9	21957750	21984490		26741	Loss
				CDKN2BAS	chr9	21984789	22111093		126305	no data
				CDKN2B-AS1	chr9	21984789	22111093		126305	no data
chr9:67,448,963-68,227,984	Loss	3.73368e-05	19.8217	ANKRD20A1	chr9	67516580	67560113		43534	not signif
				BC110369	chr9	67898542	67903254		4713	no data
				BC080605	chr9	67903265	67904747		1483	no data
				LOC642236	chr9	67917602	67944195		26594	no data
				AK308029	chr9	67923293	67942822		19530	no data
				BC063132	chr9	67925645	67944120		18476	no data
				CR615453	chr9	68116304	68138190		21887	no data
				CR626459	chr9	68116304	68138190		21887	no data
				LOC100132352	chr9	68116360	68138192		21833	no data
				AK311167	chr9	68116304	68157121		40818	no data
				AK096159	chr9	68133350	68159689		26340	no data
				AX747850	chr9	68185486	68188031		2546	no data
				AY343903	chr9	68226141	68228090		1950	no data
chr9:74,735,788-74,740,062	Loss	0.0119614	15.9212	ALDH1A1	chr9	74705397	74758053		52657	not signif
chr10:101,551,444-101,573,431	Loss	9.66712e-07	22.0018	ABCC2	chr10	101532452	101601652		69201	not signif	ATP-binding cassette, sub-family C (CFTR/MRP), member 2	The protein encoded by this gene is a member of the superfamily of ATP-binding cassette (ABC) transporters. ABC proteins transport various molecules across extra- and intra-cellular membranes. ABC genes are divided into seven distinct subfamilies (ABC1, MDR/TAP, MRP, ALD, OABP, GCN20, White). This protein is a member of the MRP subfamily which is involved in multi-drug resistance. This protein is…	organic anion transport, transmembrane transport, transport	apical plasma membrane, integral to plasma membrane, intercellular canaliculus, membrane, membrane fraction	ATP binding, ATPase activity, ATPase activity; coupled to transmembrane movement of substances, nucleotide binding, organic anion transmembrane transporter activity, transporter activity	DJS, MRP2, cMRP, ABC30, CMOAT, KIAA1010	1244
chr10:5,170,024-5,188,103	Gain	0.0374523	27.9392	AK131335	chr10	5186654	5192149		5496	no data
				AKR1CL1	chr10	5186654	5217150		30497	not signif	aldo-keto reductase family 1, member C-like 1			cytoplasm	oxidoreductase activity	FLJ16347	340811
chr10:77,105,977-77,310,698	Gain	0.0227472	29.5435	C10orf11	chr10	77212524	77987132		774609	loss	chromosome 10 open reading frame 11					CDA017	83938
chr11:112,465,856-112,476,284	Loss	2.61139e-06	21.4417	NCAM1	chr11	112337204	112654368		317165	loss	neural cell adhesion molecule 1		axon guidance, cell adhesion, cytokine-mediated signaling pathway, homotypic cell-cell adhesion, interferon-gamma-mediated signaling pathway, positive regulation of calcium-mediated signaling	Golgi membrane, anchored to membrane, axon, external side of plasma membrane, extracellular region, integral to membrane, neuronal cell body, plasma membrane, plasma membrane		CD56, NCAM, MSK39	4684
chr11:235,658-300,147	Loss	1.00533e-09	24.9957	PSMD13	chr11	226807	242984		16178	loss	proteasome (prosome, macropain) 26S subunit, non-ATPase, 13	The 26S proteasome is a multicatalytic proteinase complex with a highly ordered structure composed of 2 complexes, a 20S core and a 19S regulator. The 20S core is composed of 4 rings of 28 non-identical subunits; 2 rings are composed of 7 alpha subunits and 2 rings are composed of 7 beta subunits. The 19S regulator is composed of a base, which contains 6 ATPase subunits and 2 non-ATPase subunits,…	DNA damage response; signal transduction by p53 class mediator resulting in cell cycle arrest, G1/S transition of mitotic cell cycle, M/G1 transition of mitotic cell cycle, RNA metabolic process, S phase of mitotic cell cycle, anaphase-promoting complex-dependent proteasomal ubiquitin-dependent protein catabolic process, anaphase-promoting complex-dependent proteasomal ubiquitin-dependent protein…	proteasome complex, proteasome regulatory particle	protein binding	S11, Rpn9, p40.5, HSPC027	5719
				S11	chr11	226807	242984		16178	no data	surface antigen (X-linked) 2						6267
				NLRP6	chr11	268569	275304		6736	loss	NLR family, pyrin domain containing 6	NALPs are cytoplasmic proteins that form a subfamily within the larger CATERPILLER protein family. Most short NALPs, such as NALP6, have an N-terminal pyrin (MEFV; MIM 608107) domain (PYD), followed by a NACHT domain, a NACHT-associated domain (NAD), and a C-terminal leucine-rich repeat (LRR) region. The long NALP, NALP1 (MIM 606636), also has a C-terminal extension containing a function to find …		cytoplasm	ATP binding, nucleotide binding	PAN3, NALP6, PYPAF5, CLR11.4	171389
				FLJ00228	chr11	279137	285688		6552	no data
				ATHL1	chr11	279137	285688		6552	loss	ATH1, acid trehalase-like 1 (yeast)		carbohydrate metabolic process		hydrolase activity; acting on glycosyl bonds	FLJ22635, MGC129858, MGC129859	80162
				IFITM5	chr11	288202	289526		1325	loss	interferon induced transmembrane protein 5		multicellular organismal development, regulation of bone mineralization, response to biotic stimulus	integral to membrane, plasma membrane		BRIL, Hrmp1, fragilis4	387733
				IFITM2	chr11	298106	299410		1305	loss	interferon induced transmembrane protein 2 (1-8D)		cytokine-mediated signaling pathway, immune response, innate immune response, response to biotic stimulus, response to virus, type I interferon-mediated signaling pathway	integral to membrane, plasma membrane	protein binding	1-8D	10581
chr11:69,049,969-69,138,831	Gain	5.70565e-05	50.2356
chr12:67,450,780-67,493,795	Gain	0.000276549	45.2033	MDM2	chr12	67488237	67525479		37243	gain	Mdm2 p53 binding protein homolog (mouse)	This gene is a target gene of the transcription factor tumor protein p53. The encoded protein is a nuclear phosphoprotein that binds and inhibits transactivation by tumor protein p53, as part of an autoregulatory negative feedback loop. Overexpression of this gene can result in excessive inactivation of tumor protein p53, diminishing its tumor suppressor function. This protein has E3 ubiquitin li…	DNA damage response; signal transduction by p53 class mediator resulting in cell cycle arrest, cell cycle checkpoint, cellular response to hypoxia, establishment of protein localization, interspecies interaction between organisms, negative regulation of DNA damage response; signal transduction by p53 class mediator, negative regulation of apoptosis, negative regulation of cell cycle arrest, negat…	cytoplasm, cytosol, endocytic vesicle membrane, insoluble fraction, intracellular, nuclear body, nucleolus, nucleoplasm, nucleoplasm, nucleus, plasma membrane, protein complex	enzyme binding, identical protein binding, ligase activity, metal ion binding, p53 binding, protein binding, ubiquitin-protein ligase activity, ubiquitin-protein ligase activity, zinc ion binding	HDMX, hdm2, MGC5370, MGC71221	4193
chr13:49,692,282-49,750,103	Loss	3.50542e-06	21.276	AJ412041	chr13	49658016	49862428		204413	no data	Homo sapiens mRNA for B-cell neoplasia associated transcript, (BCMS gene	non coding transcript	B-cell neoplasia associated gene with multiple splicing (BCMS): the candidate B-CLL gene on 13q14 comprises more than 560 kb covering all critical regions	Deletions in chromosomal band 13q14.3 occur in >50% of B-cell chronic lymphocytic leukemias (B-CLL) and mantle cell lymphoma, indicating the localization of a tumor suppressor gene involved in the pathomechanism of these diseases. Within a 400 kb recurrently deleted segment at least two minimally deleted subregions had been reported. For the two genes residing in the proximal subregion, initially…
				XTP6	chr13	49554414	50000671		446258	no data	Homo sapiens mRNA for B-cell neoplasia associated transcript, (BCMS gene	non coding transcript
				AJ412045	chr13	49693409	49873503		180095	no data	Homo sapiens mRNA for B-cell neoplasia associated transcript, (BCMS gene	non coding transcript
				AJ412042	chr13	49658016	49964898		306883	no data	Homo sapiens mRNA for B-cell neoplasia associated transcript, (BCMS gene	non coding transcript
				AJ412043	chr13	49658016	50000201		342186	no data	Homo sapiens mRNA for B-cell neoplasia associated transcript, (BCMS gene	non coding transcript
chr14:100,523,967-100,526,663	Loss	0.000678509	17.9465	SNORD114-27	chr14	100524250	100524319		70	no data	small nucleolar RNA, C/D box 114-27					14q(II-27)	767608
				SNORD114-28	chr14	100525219	100525290		72	no data	small nucleolar RNA, C/D box 114-28					14q(II-28)	767609
				SNORD114-29	chr14	100526180	100526249		70	no data	small nucleolar RNA, C/D box 114-29					14q(II-29)	767610
chr15:58,974,762-58,988,338	Loss	0.0148632	15.7593	RORA	chr15	58567774	59308794		741021	no data	RAR-related orphan receptor A	The protein encoded by this gene is a member of the NR1 subfamily of nuclear hormone receptors. It can bind as a monomer or as a homodimer to hormone response elements upstream of several genes to enhance the expression of those genes. The specific functions of this protein are not known, but it has been shown to interact with NM23-2, a nucleoside diphosphate kinase involved in organogenesis and …	cGMP metabolic process, cerebellar Purkinje cell differentiation, gene expression, nitric oxide biosynthetic process, positive regulation of transcription from RNA polymerase II promoter, regulation of macrophage activation, regulation of transcription from RNA polymerase II promoter by nuclear hormone receptor, regulation of transcription; DNA-dependent, signal transduction, transcription; DNA-d…	nucleoplasm, nucleus	ligand-dependent nuclear receptor activity, metal ion binding, protein binding, sequence-specific DNA binding, sequence-specific DNA binding transcription factor activity, steroid hormone receptor activity, zinc ion binding	ROR1, ROR2, ROR3, RZRA, NR1F1, MGC119326, MGC119329, RZR-ALPHA, DKFZp686M2414	6095
chr16:10,146,549-10,154,254	Gain	0.0705982	25.3824	GRIN2A	chr16	9754765	10184112		429348	not signif	glutamate receptor, ionotropic, N-methyl D-aspartate 2A	N-methyl-D-aspartate (NMDA) receptors are a class of ionotropic glutamate-gated ion channels. These receptors have been shown to be involved in long-term potentiation, an activity-dependent increase in the efficiency of synaptic transmission thought to underlie certain kinds of memory and learning. NMDA receptor channels are heteromers composed of the key receptor subunit NMDAR1 (GRIN1) and 1 or …	cellular response to amino acid stimulus, cellular response to dsRNA, cellular response to growth factor stimulus, cellular response to lipid, cellular response to magnesium ion, cellular response to manganese ion, cellular response to protein stimulus, cellular response to zinc ion, cerebral cortex development, directional locomotion, dopamine metabolic process, glutamate signaling pathway, hipp…	N-methyl-D-aspartate selective glutamate receptor complex, cell junction, dendritic spine, flotillin complex, integral to plasma membrane, neuron projection, outer membrane-bounded periplasmic space, plasma membrane, postsynaptic density, postsynaptic membrane, presynaptic membrane, synapse, synaptosome, terminal button	ATPase binding, N-methyl-D-aspartate selective glutamate receptor activity, calcium channel activity, cell adhesion molecule binding, extracellular-glutamate-gated ion channel activity, glutamate binding, glutamate receptor binding, metal ion binding, neurotransmitter binding, protein binding, protein complex binding, protein kinase binding, receptor activity, transporter activity, voltage-gated …	NR2A, NMDAR2A	2903
chr16:4,148,335-4,345,245	Loss	0.000229519	18.6736	SRL	chr16	4179375	4232082		52708	not signif	sarcalumenin			sarcoplasmic reticulum lumen	GTP binding, GTPase activity		6345
				DKFZp451C023	chr16	4179375	4232082		52708	no data
				AK094828	chr16	4235826	4243791		7966	no data
				TFAP4	chr16	4247187	4263002		15816	not signif	transcription factor AP-4 (activating enhancer binding protein 4)	Transcription factors of the basic helix-loop-helix-zipper (bHLH-ZIP) family contain a basic domain, which is used for DNA binding, and HLH and ZIP domains, which are used for oligomerization. Transcription factor AP4 activates both viral and cellular genes by binding to the symmetrical DNA sequence CAGCTG (Mermod et al., 1988 [PubMed 2833704]; Hu et al., 1990 [PubMed 2123466]).[supplied by OMIM]	DNA damage response; signal transduction by p53 class mediator resulting in transcription of p21 class mediator, cellular response to dexamethasone stimulus, negative regulation by host of viral transcription, negative regulation by host of viral transcription, negative regulation of DNA binding, negative regulation of apoptosis, negative regulation of cell cycle arrest, negative regulation of ce…	nucleus, transcriptional repressor complex	DNA binding, E-box binding, histone deacetylase binding, protein binding, protein heterodimerization activity, protein homodimerization activity, sequence-specific DNA binding, sequence-specific enhancer binding RNA polymerase II transcription factor activity, transcription coactivator activity	AP-4, bHLHc41	7023
				GLIS2	chr16	4322225	4329599		7375	not signif	GLIS family zinc finger 2	This gene is a member of the GLI-similar zinc finger protein family and encodes a nuclear transcription factor with five C2H2-type zinc finger domains. The protein encoded by this gene is widely expressed at low levels in the neural tube and peripheral nervous system and likely promotes neuronal differentiation. It is abundantly expressed in the kidney and may have a role in the regulation of kid…	cell differentiation, multicellular organismal development, negative regulation of sequence-specific DNA binding transcription factor activity, negative regulation of transcription from RNA polymerase II promoter, negative regulation of transcription; DNA-dependent, nervous system development, positive regulation of transcription from RNA polymerase II promoter, positive regulation of transcripti…	cytoplasm, intracellular, nuclear speck, nucleus	DNA binding, RNA polymerase II core promoter proximal region sequence-specific DNA binding transcription factor activity involved in positive regulation of transcription, metal ion binding, zinc ion binding	NKL, NPHP7, FLJ38247	84662
				PAM16	chr16	4330252	4341374		11123	no data	presequence translocase-associated motor 16 homolog (S. cerevisiae)		protein transport, transmembrane transport	membrane, mitochondrial inner membrane, mitochondrion		TIM16, MAGMAS, TIMM16, CGI-136	51025
				Magmas	chr16	4330252	4397686		67435	not signif	presequence translocase-associated motor 16 homolog (S. cerevisiae)		protein transport, transmembrane transport	membrane, mitochondrial inner membrane, mitochondrion		TIM16, MAGMAS, TIMM16, CGI-136	51025
				CORO7-PAM16	chr16	4330252	4406963		76712	not signif	CORO7-PAM16 readthrough	This locus represents naturally occurring read-through transcription between the neighboring CORO7 (coronin 7) and PAM16 (presequence translocase-associated motor 16) genes on chromosome 16. The read-through transcript encodes a fusion protein that shares sequence identity with each individual gene product. [provided by RefSeq]				DKFZp434B212	100529144
				CORO7	chr16	4330252	4406963		76712	not signif	coronin 7	Coronins, such as CORO7, constitute an evolutionarily conserved family of WD-repeat actin-binding proteins. CORO7 plays a role in Golgi complex morphology and function (Rybakin et al., 2004, 2006 [PubMed 15327992] [PubMed 16905771]).[supplied by OMIM]	actin cytoskeleton organization	Golgi apparatus, Golgi membrane, actin cytoskeleton, cytoplasm, cytoplasmic membrane-bounded vesicle, cytosol, integral to membrane of membrane fraction, membrane, soluble fraction	actin filament binding	CRN7, POD1, FLJ22021, FLJ44188, 0610011B16Rik	79585
chr16:52,577,034-52,586,917	Loss	0.00400216	16.7207	FTO	chr16	52295375	52705882		410508	not signif
				KIAA1752	chr16	52525397	52705882		180486	no data
chr17:13,108,374-13,176,595	Loss	7.242e-10	25.1256
chr18:46,396,043-46,542,322	Loss	0.00107859	17.6282	MAPK4	chr18	46340481	46512194		171714	not signig	mitogen-activated protein kinase 4	Mitogen-activated protein kinase 4 is a member of the mitogen-activated protein kinase family. Tyrosine kinase growth factor receptors activate mitogen-activated protein kinases which then translocate into the nucleus where it phosphorylates nuclear targets. [provided by RefSeq]	cell cycle, protein phosphorylation		ATP binding, MAP kinase activity, nucleotide binding, protein serine/threonine kinase activity	ERK3, Erk4, PRKM4, p63MAPK	5596
chr19:43,009,860-43,038,538	Gain	0.0102563	32.4624	AK092337	chr19	42999890	43010724		10835	no data
				AK309685	chr19	42999890	43010724		10835	no data
				LOC728853	chr19	43011546	43014396		2851	no data	WD repeat domain 87 pseudogene						728853
				BC042630	chr19	43006205	43037676		31472	no data
chr20:13,408,930-13,437,391	Gain	0.00708542	33.7855	TASP1	chr20	13318035	13567583		249549	not signif	taspase, threonine aspartase, 1	This gene encodes an endopeptidase that cleaves specific substrates following aspartate residues. The encoded protein undergoes posttranslational autoproteolytic processing to generate alpha and beta subunits, which reassemble into the active alpha2-beta2 heterotetramer. It is required to cleave MLL, a protein required for the maintenance of HOX gene expression, and TFIIA, a basal transcription f…	asparagine catabolic process via L-aspartate, positive regulation of transcription; DNA-dependent, protein maturation		peptidase activity, threonine-type endopeptidase activity	C20orf13, FLJ20212, MGC39159, dJ585I14.2	55617
chr20:51,758,268-51,851,389	Gain	0.0041632	35.6246
chr22:49,370,596-49,691,432	Loss	3.39369e-06	21.2955	MAPK8IP2	chr22	49385996	49396845		10850	LOSS
				ARSA	chr22	49408047	49413467		5421	LOSS
				DKFZp686G12235	chr22	49411884	49413086		1203	no data
				SHANK3	chr22	49459935	49518507		58573	LOSS
				BC050343	chr22	49521122	49523433		2312	do data
				ACR	chr22	49523517	49530593		7077	LOSS
				RABL2B	chr22	49552785	49568953		16169	LOSS		The RABL2B protein is a member of the RAB gene family which belongs to the RAS GTPase superfamily. RABL2B is located
				MGC70863	chr22	49542379	49584800		42422	LOSS		within a subtelomeric region of 22q13.3
				RPL23AP82	chr22	49542379	49584931		42553	no data
