# Supplementary material for: Identification of Nine Genomic Regions of Amplification in Urothelial Carcinoma, Correlation with Stage, and Potential Prognostic and Therapeutic Value
Source: PLoS One. 2013 Apr 4;8(4):e60927. doi: 10.1371/journal.pone.0060927 (PMC3617176; doi:10.1371/journal.pone.0060927)
Supplement: Table S4 — MLPA probe sequences used in this study. (XLSX) [file pone.0060927.s007.xlsx]

## Sheet: Sheet1
probe	length	Prim5'	length	Stuf5'	length	(TSS)Targ5'	length	Tm	Targ3'	length	Tm	Stuf3'	length	Prim3'	length	PROBE_5'	length	PROBE_3'	length	PCR product
SOX4_ex1	90	GGGTTCCCTAAGGGTTGGA	19	cgcta	5	CCGCCGACCACCACTCGCTGT	21	78.6	ACAAGGCGCGGACTCCCAGCG	21	78.6	c	1	TCTAGATTGGATCTTGCTGGCGC	23	GGGTTCCCTAAGGGTTGGAcgctaCCGCCGACCACCACTCGCTGT	45	ACAAGGCGCGGACTCCCAGCGcTCTAGATTGGATCTTGCTGGCGC	45	GGGTTCCCTAAGGGTTGGAcgctaCCGCCGACCACCACTCGCTGTACAAGGCGCGGACTCCCAGCGcTCTAGATTGGATCTTGCTGGCGC
control_1[chr22]	93	GGGTTCCCTAAGGGTTGGA	19	cgctac	6	GGCCCAGATCACCGAGGAGGA	21	75.6	GGCAAAACTTCTGGCCCAGAAG	22	71	ac	2	TCTAGATTGGATCTTGCTGGCGC	23	GGGTTCCCTAAGGGTTGGAcgctacGGCCCAGATCACCGAGGAGGA	46	GGCAAAACTTCTGGCCCAGAAGacTCTAGATTGGATCTTGCTGGCGC	47	GGGTTCCCTAAGGGTTGGAcgctacGGCCCAGATCACCGAGGAGGAGGCAAAACTTCTGGCCCAGAAGacTCTAGATTGGATCTTGCTGGCGC
POLB_ex5	96	GGGTTCCCTAAGGGTTGGA	19	cgctac	6	ATTCGGCAGGATGATACGAGTTC	23	71.8	ATCCATCAATTTCCTGACTCGAG	23	70	ac	2	TCTAGATTGGATCTTGCTGGCGC	23	GGGTTCCCTAAGGGTTGGAcgctacATTCGGCAGGATGATACGAGTTC	48	ATCCATCAATTTCCTGACTCGAGacTCTAGATTGGATCTTGCTGGCGC	48	GGGTTCCCTAAGGGTTGGAcgctacATTCGGCAGGATGATACGAGTTCATCCATCAATTTCCTGACTCGAGacTCTAGATTGGATCTTGCTGGCGC
MYCL1_ex2	99	GGGTTCCCTAAGGGTTGGA	19	cgctact	7	CGCTCCACATGCAGTCACGGCGT	23	78.9	ATGATGGAGGCGTAGTTCCTGCCC	24	77.3	tac	3	TCTAGATTGGATCTTGCTGGCGC	23	GGGTTCCCTAAGGGTTGGAcgctactCGCTCCACATGCAGTCACGGCGT	49	ATGATGGAGGCGTAGTTCCTGCCCtacTCTAGATTGGATCTTGCTGGCGC	50	GGGTTCCCTAAGGGTTGGAcgctactCGCTCCACATGCAGTCACGGCGTATGATGGAGGCGTAGTTCCTGCCCtacTCTAGATTGGATCTTGCTGGCGC
CCND1_ex2	105	GGGTTCCCTAAGGGTTGGA	19	cgctactact	10	TCTTCCCGCTGGCCATGAACTAC	23	75.3	CTGGACCGCTTCCTGTCGCTGGAG	24	80.7	atctac	6	TCTAGATTGGATCTTGCTGGCGC	23	GGGTTCCCTAAGGGTTGGAcgctactactTCTTCCCGCTGGCCATGAACTAC	52	CTGGACCGCTTCCTGTCGCTGGAGatctacTCTAGATTGGATCTTGCTGGCGC	53	GGGTTCCCTAAGGGTTGGAcgctactactTCTTCCCGCTGGCCATGAACTACCTGGACCGCTTCCTGTCGCTGGAGatctacTCTAGATTGGATCTTGCTGGCGC
PPARG_ex5	108	GGGTTCCCTAAGGGTTGGA	19	cgctactactat	12	GGCGGAGATCTCCAGTGATATCG	23	75.3	ACCAGCTGAATCCAGAGTCCGC	22	75	taaatctac	9	TCTAGATTGGATCTTGCTGGCGC	23	GGGTTCCCTAAGGGTTGGAcgctactactatGGCGGAGATCTCCAGTGATATCG	54	ACCAGCTGAATCCAGAGTCCGCtaaatctacTCTAGATTGGATCTTGCTGGCGC	54	GGGTTCCCTAAGGGTTGGAcgctactactatGGCGGAGATCTCCAGTGATATCGACCAGCTGAATCCAGAGTCCGCtaaatctacTCTAGATTGGATCTTGCTGGCGC
control_6[chr4]	111	GGGTTCCCTAAGGGTTGGA	19	cgctactact	10	ACTTTCAGGAGTGGCGAGCAGTCTAT	26	70.2	CAGCGAGCATCTACATCTGTGCAG	24	71	taaatctac	9	TCTAGATTGGATCTTGCTGGCGC	23	GGGTTCCCTAAGGGTTGGAcgctactactACTTTCAGGAGTGGCGAGCAGTCTAT	55	CAGCGAGCATCTACATCTGTGCAGtaaatctacTCTAGATTGGATCTTGCTGGCGC	56	GGGTTCCCTAAGGGTTGGAcgctactactACTTTCAGGAGTGGCGAGCAGTCTATCAGCGAGCATCTACATCTGTGCAGtaaatctacTCTAGATTGGATCTTGCTGGCGC
MDM2_ex5	114	GGGTTCCCTAAGGGTTGGA	19	cgctactactattagt	16	CATCGGACTCAGGTACATCTGT	22	71.3	GAGTGAGAACAGGTGTCACCT	21	70.8	aaactaaatctac	13	TCTAGATTGGATCTTGCTGGCGC	23	GGGTTCCCTAAGGGTTGGAcgctactactattagtCATCGGACTCAGGTACATCTGT	57	GAGTGAGAACAGGTGTCACCTaaactaaatctacTCTAGATTGGATCTTGCTGGCGC	57	GGGTTCCCTAAGGGTTGGAcgctactactattagtCATCGGACTCAGGTACATCTGTGAGTGAGAACAGGTGTCACCTaaactaaatctacTCTAGATTGGATCTTGCTGGCGC
UHMK1_ex3	117	GGGTTCCCTAAGGGTTGGA	19	cgctactactattagta	17	CAAAATTGCTTGGCCCAGGCT	21	70.8	GTACCTCAGCTGTTGATCTGTG	22	71.3	tcaaactaaatctac	15	TCTAGATTGGATCTTGCTGGCGC	23	GGGTTCCCTAAGGGTTGGAcgctactactattagtaCAAAATTGCTTGGCCCAGGCT	57	GTACCTCAGCTGTTGATCTGTGtcaaactaaatctacTCTAGATTGGATCTTGCTGGCGC	60	GGGTTCCCTAAGGGTTGGAcgctactactattagtaCAAAATTGCTTGGCCCAGGCTGTACCTCAGCTGTTGATCTGTGtcaaactaaatctacTCTAGATTGGATCTTGCTGGCGC
DDR2_Ex14	120	GGGTTCCCTAAGGGTTGGA	19	cgctactactattagtagaa	20	GGAATGAGCAGGAACCTGTAC	21	70.8	AGTGGTGACTATTACCGGATCC	22	71.3	tcaaactaaatctac	15	TCTAGATTGGATCTTGCTGGCGC	23	GGGTTCCCTAAGGGTTGGAcgctactactattagtagaaGGAATGAGCAGGAACCTGTAC	60	AGTGGTGACTATTACCGGATCCtcaaactaaatctacTCTAGATTGGATCTTGCTGGCGC	60	GGGTTCCCTAAGGGTTGGAcgctactactattagtagaaGGAATGAGCAGGAACCTGTACAGTGGTGACTATTACCGGATCCtcaaactaaatctacTCTAGATTGGATCTTGCTGGCGC
ERBB2_ex12	124	GGGTTCCCTAAGGGTTGGA	19	cgctactactattagt	16	CCACCATAACACCCACCTCTGCTTCGTGCA	30	66.6	CACGGTGCCCTGGGACCAGCTC	22	66.9	caaactaaatctac	14	TCTAGATTGGATCTTGCTGGCGC	23	GGGTTCCCTAAGGGTTGGAcgctactactattagtCCACCATAACACCCACCTCTGCTTCGTGCA	65	CACGGTGCCCTGGGACCAGCTCcaaactaaatctacTCTAGATTGGATCTTGCTGGCGC	59	GGGTTCCCTAAGGGTTGGAcgctactactattagtCCACCATAACACCCACCTCTGCTTCGTGCACACGGTGCCCTGGGACCAGCTCcaaactaaatctacTCTAGATTGGATCTTGCTGGCGC
NUF2_ex11	128	GGGTTCCCTAAGGGTTGGA	19	cgctactactattagtaga	19	TCTATGGAGACTCAGTTGACTGCCTG	26	76	CCTTCATGTCAGTTGGAAGTGCAG	24	73.9	ggtcaaactaaatctac	17	TCTAGATTGGATCTTGCTGGCGC	23	GGGTTCCCTAAGGGTTGGAcgctactactattagtagaTCTATGGAGACTCAGTTGACTGCCTG	64	CCTTCATGTCAGTTGGAAGTGCAGggtcaaactaaatctacTCTAGATTGGATCTTGCTGGCGC	64	GGGTTCCCTAAGGGTTGGAcgctactactattagtagaTCTATGGAGACTCAGTTGACTGCCTGCCTTCATGTCAGTTGGAAGTGCAGggtcaaactaaatctacTCTAGATTGGATCTTGCTGGCGC
E2F3_ex3	132	GGGTTCCCTAAGGGTTGGA	19	cgctactactattagtaga	19	ACGCGGTATGATACGTCTCTTGGTCTGC	28	79.4	TCACCAAGAAGTTCATTCAGCTCCTGAGCCAGTC	34	82.1	taaatctac	9	TCTAGATTGGATCTTGCTGGCGC	23	GGGTTCCCTAAGGGTTGGAcgctactactattagtagaACGCGGTATGATACGTCTCTTGGTCTGC	66	TCACCAAGAAGTTCATTCAGCTCCTGAGCCAGTCtaaatctacTCTAGATTGGATCTTGCTGGCGC	66	GGGTTCCCTAAGGGTTGGAcgctactactattagtagaACGCGGTATGATACGTCTCTTGGTCTGCTCACCAAGAAGTTCATTCAGCTCCTGAGCCAGTCtaaatctacTCTAGATTGGATCTTGCTGGCGC
TSC1_exon14	136	GGGTTCCCTAAGGGTTGGA	19	cgctactactattagta	17	TGTCACTCTAAGTGATCTTCCAGGGTTTTTAG	32	70.4	GTGATCTGGCCTCTGAAGAAGATAGTATTGAA	32	71	aaactaaatctac	13	TCTAGATTGGATCTTGCTGGCGC	23	GGGTTCCCTAAGGGTTGGAcgctactactattagtaTGTCACTCTAAGTGATCTTCCAGGGTTTTTAG	68	GTGATCTGGCCTCTGAAGAAGATAGTATTGAAaaactaaatctacTCTAGATTGGATCTTGCTGGCGC	68	GGGTTCCCTAAGGGTTGGAcgctactactattagtaTGTCACTCTAAGTGATCTTCCAGGGTTTTTAGGTGATCTGGCCTCTGAAGAAGATAGTATTGAAaaactaaatctacTCTAGATTGGATCTTGCTGGCGC
TSTD1_ex2	140	GGGTTCCCTAAGGGTTGGA	19	cgctactactattagtagaattgatg	26	CAGCTGCCTTCCAGGCTTTATATTCTG	27	76.2	CTGAGAAGCCAAAGCTGGAAGATGAG	26	76	atggtcaaactaaatctac	19	TCTAGATTGGATCTTGCTGGCGC	23	GGGTTCCCTAAGGGTTGGAcgctactactattagtagaattgatgCAGCTGCCTTCCAGGCTTTATATTCTG	72	CTGAGAAGCCAAAGCTGGAAGATGAGatggtcaaactaaatctacTCTAGATTGGATCTTGCTGGCGC	68	GGGTTCCCTAAGGGTTGGAcgctactactattagtagaattgatgCAGCTGCCTTCCAGGCTTTATATTCTGCTGAGAAGCCAAAGCTGGAAGATGAGatggtcaaactaaatctacTCTAGATTGGATCTTGCTGGCGC
control_3[chr17]	144	GGGTTCCCTAAGGGTTGGA	19	cgctactactattagtagaattgatg	26	TCCCTGCGCCATTGAGGTCTATAAAAT	27	70.6	TATAGAGAAAGTTGATTACCCCCGGGATG	29	70.9	aatggtcaaactaaatctac	20	TCTAGATTGGATCTTGCTGGCGC	23	GGGTTCCCTAAGGGTTGGAcgctactactattagtagaattgatgTCCCTGCGCCATTGAGGTCTATAAAAT	72	TATAGAGAAAGTTGATTACCCCCGGGATGaatggtcaaactaaatctacTCTAGATTGGATCTTGCTGGCGC	72	GGGTTCCCTAAGGGTTGGAcgctactactattagtagaattgatgTCCCTGCGCCATTGAGGTCTATAAAATTATAGAGAAAGTTGATTACCCCCGGGATGaatggtcaaactaaatctacTCTAGATTGGATCTTGCTGGCGC
DEDD_ex1	148	GGGTTCCCTAAGGGTTGGA	19	cgctactactattagtagaattgatg	26	GCACCGCATGTTTGACATCGTGGGCACTCATCT	33	80.7	GACACACAGAGATGTGCGCGTGC	23	77.7	atctaatggtcaaactaaatctac	24	TCTAGATTGGATCTTGCTGGCGC	23	GGGTTCCCTAAGGGTTGGAcgctactactattagtagaattgatgGCACCGCATGTTTGACATCGTGGGCACTCATCT	78	GACACACAGAGATGTGCGCGTGCatctaatggtcaaactaaatctacTCTAGATTGGATCTTGCTGGCGC	70	GGGTTCCCTAAGGGTTGGAcgctactactattagtagaattgatgGCACCGCATGTTTGACATCGTGGGCACTCATCTGACACACAGAGATGTGCGCGTGCatctaatggtcaaactaaatctacTCTAGATTGGATCTTGCTGGCGC
NIT1_ex2	152	GGGTTCCCTAAGGGTTGGA	19	cgctactactattagtagaattgatgc	27	CTGGCTTTCCTGCCTGAGGCATTTGACTTCATTGC	35	79.4	ACGGGACCCTGCAGAGACGCTACACCTG	28	81.3	aatggtcaaactaaatctac	20	TCTAGATTGGATCTTGCTGGCGC	23	GGGTTCCCTAAGGGTTGGAcgctactactattagtagaattgatgcCTGGCTTTCCTGCCTGAGGCATTTGACTTCATTGC	81	ACGGGACCCTGCAGAGACGCTACACCTGaatggtcaaactaaatctacTCTAGATTGGATCTTGCTGGCGC	71	GGGTTCCCTAAGGGTTGGAcgctactactattagtagaattgatgcCTGGCTTTCCTGCCTGAGGCATTTGACTTCATTGCACGGGACCCTGCAGAGACGCTACACCTGaatggtcaaactaaatctacTCTAGATTGGATCTTGCTGGCGC
PVRL4_ex3	156	GGGTTCCCTAAGGGTTGGA	19	cgctactactattagtagaattgatgccaccttt	34	AGGCACAACGTCCAGCCGTTCCTTCA	26	80.7	AGCACTCCCGCTCTGCTGCCGTCAC	25	82.4	aatgtatctaatggtcaaactaaatctac	29	TCTAGATTGGATCTTGCTGGCGC	23	GGGTTCCCTAAGGGTTGGAcgctactactattagtagaattgatgccacctttAGGCACAACGTCCAGCCGTTCCTTCA	79	AGCACTCCCGCTCTGCTGCCGTCACaatgtatctaatggtcaaactaaatctacTCTAGATTGGATCTTGCTGGCGC	77	GGGTTCCCTAAGGGTTGGAcgctactactattagtagaattgatgccacctttAGGCACAACGTCCAGCCGTTCCTTCAAGCACTCCCGCTCTGCTGCCGTCACaatgtatctaatggtcaaactaaatctacTCTAGATTGGATCTTGCTGGCGC
YWHAZ	160	GGGTTCCCTAAGGGTTGGA	19	cgctactactattagtagaattg	23	CGGCTCAAGTCCCCGACTCTCCTCCTTTGTCATGGCGG	38	71.1	ATCTGTGTCAGGGAGCCCAACCTACTGCAGAGT	33	67.2	atctaatggtcaaactaaatctac	24	TCTAGATTGGATCTTGCTGGCGC	23	GGGTTCCCTAAGGGTTGGAcgctactactattagtagaattgCGGCTCAAGTCCCCGACTCTCCTCCTTTGTCATGGCGG	80	ATCTGTGTCAGGGAGCCCAACCTACTGCAGAGTatctaatggtcaaactaaatctacTCTAGATTGGATCTTGCTGGCGC	80	GGGTTCCCTAAGGGTTGGAcgctactactattagtagaattgCGGCTCAAGTCCCCGACTCTCCTCCTTTGTCATGGCGGATCTGTGTCAGGGAGCCCAACCTACTGCAGAGTatctaatggtcaaactaaatctacTCTAGATTGGATCTTGCTGGCGC
TSC1_exon3	168	GGGTTCCCTAAGGGTTGGA	19	cgctactactattagtagaattgatgccaccttttcagctcgcg	44	TGTCGGGGAGCTTCTTGCCAT	21	71	GCTGGACTCCCCCATGCTGGG	21	78.1	accatttgcgaaatgtatctaatggtcaaactaaatctac	40	TCTAGATTGGATCTTGCTGGCGC	23	GGGTTCCCTAAGGGTTGGAcgctactactattagtagaattgatgccaccttttcagctcgcgTGTCGGGGAGCTTCTTGCCAT	84	GCTGGACTCCCCCATGCTGGGaccatttgcgaaatgtatctaatggtcaaactaaatctacTCTAGATTGGATCTTGCTGGCGC	84	GGGTTCCCTAAGGGTTGGAcgctactactattagtagaattgatgccaccttttcagctcgcgTGTCGGGGAGCTTCTTGCCATGCTGGACTCCCCCATGCTGGGaccatttgcgaaatgtatctaatggtcaaactaaatctacTCTAGATTGGATCTTGCTGGCGC
